# Supplementary material for: Neural network-based prognostic predictive tool for gastric cardiac cancer: the worldwide retrospective study
Source: BioData Min. 2023 Jul 18;16:21. doi: 10.1186/s13040-023-00335-z (PMC10353146; doi:10.1186/s13040-023-00335-z)
Supplement: Supplementary file 2 — Additional file 2: Supplement File 1. The Neural network-based prognostic predictive tool for GCC patients. [file 13040_2023_335_MOESM2_ESM.zip]

Archive with 37,106 entries (8,916 files):
- Supplement File 1/
- Supplement File 1/Qt5QmlModels.dll
- __MACOSX/
- __MACOSX/Supplement File 1/
- __MACOSX/Supplement File 1/._Qt5QmlModels.dll
- Supplement File 1/libansari.54HGNEJBQIYZX5TZPCQGLNVIPFU6NWEX.gfortran-win_amd64.dll
- __MACOSX/Supplement File 1/._libansari.54HGNEJBQIYZX5TZPCQGLNVIPFU6NWEX.gfortran-win_amd64.dll
- Supplement File 1/Qt6PrintSupport.dll
- __MACOSX/Supplement File 1/._Qt6PrintSupport.dll
- Supplement File 1/Qt5WebSockets.dll
- __MACOSX/Supplement File 1/._Qt5WebSockets.dll
- Supplement File 1/libdgamln.O3OTGTB2HXKMAT5JYMT6OM22VFWKLQ7A.gfortran-win_amd64.dll
- __MACOSX/Supplement File 1/._libdgamln.O3OTGTB2HXKMAT5JYMT6OM22VFWKLQ7A.gfortran-win_amd64.dll
- Supplement File 1/tcl86t.dll
- __MACOSX/Supplement File 1/._tcl86t.dll
- Supplement File 1/pvectorc.cp37-win_amd64.pyd
- __MACOSX/Supplement File 1/._pvectorc.cp37-win_amd64.pyd
- Supplement File 1/zlib.dll
- __MACOSX/Supplement File 1/._zlib.dll
- Supplement File 1/Qt6Quick.dll
- __MACOSX/Supplement File 1/._Qt6Quick.dll
- Supplement File 1/tk86t.dll
- __MACOSX/Supplement File 1/._tk86t.dll
- Supplement File 1/logo.ico
- __MACOSX/Supplement File 1/._logo.ico
- Supplement File 1/_tkinter.pyd
- __MACOSX/Supplement File 1/.__tkinter.pyd
- Supplement File 1/libnnls.O7YW55GFEWHHLJHC7HW56M4N2SDMEE6J.gfortran-win_amd64.dll
- __MACOSX/Supplement File 1/._libnnls.O7YW55GFEWHHLJHC7HW56M4N2SDMEE6J.gfortran-win_amd64.dll
- Supplement File 1/_brotli.cp37-win_amd64.pyd
- __MACOSX/Supplement File 1/.__brotli.cp37-win_amd64.pyd
- Supplement File 1/wcwidth/
- Supplement File 1/wcwidth/version.json
- __MACOSX/Supplement File 1/wcwidth/
- __MACOSX/Supplement File 1/wcwidth/._version.json
- __MACOSX/Supplement File 1/._wcwidth
- Supplement File 1/VCRUNTIME140.dll
- __MACOSX/Supplement File 1/._VCRUNTIME140.dll
- Supplement File 1/markupsafe/
- Supplement File 1/markupsafe/_speedups.cp37-win_amd64.pyd
- __MACOSX/Supplement File 1/markupsafe/
- __MACOSX/Supplement File 1/markupsafe/.__speedups.cp37-win_amd64.pyd
- __MACOSX/Supplement File 1/._markupsafe
- Supplement File 1/libzmq-v142-mt-4_3_4-4e355e3e.dll
- __MACOSX/Supplement File 1/._libzmq-v142-mt-4_3_4-4e355e3e.dll
- Supplement File 1/libopenblas.XWYDX2IKJW2NMTWSFYNGFUWKQU3LYTCZ.gfortran-win_amd64.dll
- __MACOSX/Supplement File 1/._libopenblas.XWYDX2IKJW2NMTWSFYNGFUWKQU3LYTCZ.gfortran-win_amd64.dll
- Supplement File 1/inflate64/
- Supplement File 1/inflate64/_inflate64.cp37-win_amd64.pyd
- __MACOSX/Supplement File 1/inflate64/
- __MACOSX/Supplement File 1/inflate64/.__inflate64.cp37-win_amd64.pyd
- __MACOSX/Supplement File 1/._inflate64
- Supplement File 1/libbanded5x.P5ZNKQPIS7MSMNBUOXZ4LUEJEUYBAANW.gfortran-win_amd64.dll
- __MACOSX/Supplement File 1/._libbanded5x.P5ZNKQPIS7MSMNBUOXZ4LUEJEUYBAANW.gfortran-win_amd64.dll
- Supplement File 1/libwrap_dum.C4IURQ6APHC6UZZL2W66OPTCFG5GMKHE.gfortran-win_amd64.dll
- __MACOSX/Supplement File 1/._libwrap_dum.C4IURQ6APHC6UZZL2W66OPTCFG5GMKHE.gfortran-win_amd64.dll
- Supplement File 1/win32security.pyd
- __MACOSX/Supplement File 1/._win32security.pyd
- Supplement File 1/python37.dll
- __MACOSX/Supplement File 1/._python37.dll
- Supplement File 1/nbformat/
- Supplement File 1/nbformat/v4/
- Supplement File 1/nbformat/v4/nbformat.v4.0.schema.json
- __MACOSX/Supplement File 1/nbformat/
- __MACOSX/Supplement File 1/nbformat/v4/
- __MACOSX/Supplement File 1/nbformat/v4/._nbformat.v4.0.schema.json
- Supplement File 1/nbformat/v4/nbformat.v4.schema.json
- __MACOSX/Supplement File 1/nbformat/v4/._nbformat.v4.schema.json
- Supplement File 1/nbformat/v4/nbformat.v4.5.schema.json
- __MACOSX/Supplement File 1/nbformat/v4/._nbformat.v4.5.schema.json
- Supplement File 1/nbformat/v4/nbformat.v4.3.schema.json
- __MACOSX/Supplement File 1/nbformat/v4/._nbformat.v4.3.schema.json
- Supplement File 1/nbformat/v4/nbformat.v4.4.schema.json
- __MACOSX/Supplement File 1/nbformat/v4/._nbformat.v4.4.schema.json
- Supplement File 1/nbformat/v4/nbformat.v4.1.schema.json
- __MACOSX/Supplement File 1/nbformat/v4/._nbformat.v4.1.schema.json
- Supplement File 1/nbformat/v4/nbformat.v4.2.schema.json
- __MACOSX/Supplement File 1/nbformat/v4/._nbformat.v4.2.schema.json
- __MACOSX/Supplement File 1/nbformat/._v4
- Supplement File 1/nbformat/v3/
- Supplement File 1/nbformat/v3/nbformat.v3.schema.json
- __MACOSX/Supplement File 1/nbformat/v3/
- __MACOSX/Supplement File 1/nbformat/v3/._nbformat.v3.schema.json
- __MACOSX/Supplement File 1/nbformat/._v3
- Supplement File 1/nbformat/py.typed
- __MACOSX/Supplement File 1/nbformat/._py.typed
- __MACOSX/Supplement File 1/._nbformat
- Supplement File 1/libwrap_dum.RDS7NML22VUDUPT2EPBM6OXCUE2UBMMH.gfortran-win_amd64.dll
- __MACOSX/Supplement File 1/._libwrap_dum.RDS7NML22VUDUPT2EPBM6OXCUE2UBMMH.gfortran-win_amd64.dll
- Supplement File 1/_elementtree.pyd
- __MACOSX/Supplement File 1/.__elementtree.pyd
- Supplement File 1/Qt5Qml.dll
- __MACOSX/Supplement File 1/._Qt5Qml.dll
- Supplement File 1/Qt6DataVisualization.dll
- __MACOSX/Supplement File 1/._Qt6DataVisualization.dll
- Supplement File 1/shiboken6/
- Supplement File 1/shiboken6/Shiboken.pyd
- __MACOSX/Supplement File 1/shiboken6/
- __MACOSX/Supplement File 1/shiboken6/._Shiboken.pyd
- __MACOSX/Supplement File 1/._shiboken6
- Supplement File 1/liblbfgsb.ITOKIQ2LJBJAHAXQEEOCC23U5OKP5VZI.gfortran-win_amd64.dll
- __MACOSX/Supplement File 1/._liblbfgsb.ITOKIQ2LJBJAHAXQEEOCC23U5OKP5VZI.gfortran-win_amd64.dll
- Supplement File 1/win32clipboard.pyd
- __MACOSX/Supplement File 1/._win32clipboard.pyd
- Supplement File 1/_hashlib.pyd
- __MACOSX/Supplement File 1/.__hashlib.pyd
- Supplement File 1/libmvndst.GKQU5PSQI2OLV63U7HAIIXHGTSU4V3XI.gfortran-win_amd64.dll
- __MACOSX/Supplement File 1/._libmvndst.GKQU5PSQI2OLV63U7HAIIXHGTSU4V3XI.gfortran-win_amd64.dll
- Supplement File 1/arrow_flight.dll
- __MACOSX/Supplement File 1/._arrow_flight.dll
- Supplement File 1/python3.dll
- __MACOSX/Supplement File 1/._python3.dll
- Supplement File 1/Qt6VirtualKeyboard.dll
- __MACOSX/Supplement File 1/._Qt6VirtualKeyboard.dll
- Supplement File 1/Qt5Svg.dll
- __MACOSX/Supplement File 1/._Qt5Svg.dll
- Supplement File 1/_contextvars.pyd
- __MACOSX/Supplement File 1/.__contextvars.pyd
- Supplement File 1/win32api.pyd
- __MACOSX/Supplement File 1/._win32api.pyd
- Supplement File 1/win32ui.pyd
- __MACOSX/Supplement File 1/._win32ui.pyd
- Supplement File 1/libchkder.CIYBJUMHB77HZDWZ7O7OQB7IFLU42V62.gfortran-win_amd64.dll
- __MACOSX/Supplement File 1/._libchkder.CIYBJUMHB77HZDWZ7O7OQB7IFLU42V62.gfortran-win_amd64.dll
- Supplement File 1/Qt6Gui.dll
- __MACOSX/Supplement File 1/._Qt6Gui.dll
- Supplement File 1/libslsqp_op.RZ4TV2HJX5AEA5VT2ZSATTL3ELYSVEN7.gfortran-win_amd64.dll
- __MACOSX/Supplement File 1/._libslsqp_op.RZ4TV2HJX5AEA5VT2ZSATTL3ELYSVEN7.gfortran-win_amd64.dll
- Supplement File 1/IPython/
- Supplement File 1/IPython/core/
- Supplement File 1/IPython/core/tests/
- Supplement File 1/IPython/core/tests/2x2.png
- __MACOSX/Supplement File 1/IPython/
- __MACOSX/Supplement File 1/IPython/core/
- __MACOSX/Supplement File 1/IPython/core/tests/
- __MACOSX/Supplement File 1/IPython/core/tests/._2x2.png
- Supplement File 1/IPython/core/tests/2x2.jpg
- __MACOSX/Supplement File 1/IPython/core/tests/._2x2.jpg
- __MACOSX/Supplement File 1/IPython/core/._tests
- Supplement File 1/IPython/core/profile/
- Supplement File 1/IPython/core/profile/README_STARTUP
- __MACOSX/Supplement File 1/IPython/core/profile/
- __MACOSX/Supplement File 1/IPython/core/profile/._README_STARTUP
- __MACOSX/Supplement File 1/IPython/core/._profile
- __MACOSX/Supplement File 1/IPython/._core
- Supplement File 1/IPython/extensions/
- Supplement File 1/IPython/extensions/rmagic.py
- __MACOSX/Supplement File 1/IPython/extensions/
- __MACOSX/Supplement File 1/IPython/extensions/._rmagic.py
- Supplement File 1/IPython/extensions/cythonmagic.py
- __MACOSX/Supplement File 1/IPython/extensions/._cythonmagic.py
- Supplement File 1/IPython/extensions/tests/
- Supplement File 1/IPython/extensions/tests/test_autoreload.py
- __MACOSX/Supplement File 1/IPython/extensions/tests/
- __MACOSX/Supplement File 1/IPython/extensions/tests/._test_autoreload.py
- Supplement File 1/IPython/extensions/tests/__init__.py
- __MACOSX/Supplement File 1/IPython/extensions/tests/.___init__.py
- Supplement File 1/IPython/extensions/tests/test_storemagic.py
- __MACOSX/Supplement File 1/IPython/extensions/tests/._test_storemagic.py
- Supplement File 1/IPython/extensions/tests/__pycache__/
- Supplement File 1/IPython/extensions/tests/__pycache__/test_autoreload.cpython-37.pyc
- __MACOSX/Supplement File 1/IPython/extensions/tests/__pycache__/
- __MACOSX/Supplement File 1/IPython/extensions/tests/__pycache__/._test_autoreload.cpython-37.pyc
- Supplement File 1/IPython/extensions/tests/__pycache__/test_storemagic.cpython-37.pyc
- __MACOSX/Supplement File 1/IPython/extensions/tests/__pycache__/._test_storemagic.cpython-37.pyc
- Supplement File 1/IPython/extensions/tests/__pycache__/__init__.cpython-37.pyc
- __MACOSX/Supplement File 1/IPython/extensions/tests/__pycache__/.___init__.cpython-37.pyc
- __MACOSX/Supplement File 1/IPython/extensions/tests/.___pycache__
- __MACOSX/Supplement File 1/IPython/extensions/._tests
- Supplement File 1/IPython/extensions/__init__.py
- __MACOSX/Supplement File 1/IPython/extensions/.___init__.py
- Supplement File 1/IPython/extensions/__pycache__/
- Supplement File 1/IPython/extensions/__pycache__/storemagic.cpython-37.pyc
- __MACOSX/Supplement File 1/IPython/extensions/__pycache__/
- __MACOSX/Supplement File 1/IPython/extensions/__pycache__/._storemagic.cpython-37.pyc
- Supplement File 1/IPython/extensions/__pycache__/rmagic.cpython-37.pyc
- __MACOSX/Supplement File 1/IPython/extensions/__pycache__/._rmagic.cpython-37.pyc
- Supplement File 1/IPython/extensions/__pycache__/sympyprinting.cpython-37.pyc
- __MACOSX/Supplement File 1/IPython/extensions/__pycache__/._sympyprinting.cpython-37.pyc
- Supplement File 1/IPython/extensions/__pycache__/autoreload.cpython-37.pyc
- __MACOSX/Supplement File 1/IPython/extensions/__pycache__/._autoreload.cpython-37.pyc
- Supplement File 1/IPython/extensions/__pycache__/cythonmagic.cpython-37.pyc
- __MACOSX/Supplement File 1/IPython/extensions/__pycache__/._cythonmagic.cpython-37.pyc
- Supplement File 1/IPython/extensions/__pycache__/__init__.cpython-37.pyc
- __MACOSX/Supplement File 1/IPython/extensions/__pycache__/.___init__.cpython-37.pyc
- __MACOSX/Supplement File 1/IPython/extensions/.___pycache__
- Supplement File 1/IPython/extensions/storemagic.py
- __MACOSX/Supplement File 1/IPython/extensions/._storemagic.py
- Supplement File 1/IPython/extensions/sympyprinting.py
- __MACOSX/Supplement File 1/IPython/extensions/._sympyprinting.py
- Supplement File 1/IPython/extensions/autoreload.py
- __MACOSX/Supplement File 1/IPython/extensions/._autoreload.py
- __MACOSX/Supplement File 1/IPython/._extensions
- Supplement File 1/IPython/testing/
- Supplement File 1/IPython/testing/plugin/
- Supplement File 1/IPython/testing/plugin/test_exampleip.txt
- __MACOSX/Supplement File 1/IPython/testing/
- __MACOSX/Supplement File 1/IPython/testing/plugin/
- __MACOSX/Supplement File 1/IPython/testing/plugin/._test_exampleip.txt
- Supplement File 1/IPython/testing/plugin/README.txt
- __MACOSX/Supplement File 1/IPython/testing/plugin/._README.txt
- Supplement File 1/IPython/testing/plugin/test_combo.txt
- __MACOSX/Supplement File 1/IPython/testing/plugin/._test_combo.txt
- Supplement File 1/IPython/testing/plugin/test_example.txt
- __MACOSX/Supplement File 1/IPython/testing/plugin/._test_example.txt
- __MACOSX/Supplement File 1/IPython/testing/._plugin
- __MACOSX/Supplement File 1/IPython/._testing
- Supplement File 1/IPython/lib/
- Supplement File 1/IPython/lib/tests/
- Supplement File 1/IPython/lib/tests/test.wav
- __MACOSX/Supplement File 1/IPython/lib/
- __MACOSX/Supplement File 1/IPython/lib/tests/
- __MACOSX/Supplement File 1/IPython/lib/tests/._test.wav
- __MACOSX/Supplement File 1/IPython/lib/._tests
- __MACOSX/Supplement File 1/IPython/._lib
- __MACOSX/Supplement File 1/._IPython
- Supplement File 1/Qt5Network.dll
- __MACOSX/Supplement File 1/._Qt5Network.dll
- Supplement File 1/pyside6.abi3.dll
- __MACOSX/Supplement File 1/._pyside6.abi3.dll
- Supplement File 1/altgraph-0.17.2.dist-info/
- Supplement File 1/altgraph-0.17.2.dist-info/zip-safe
- __MACOSX/Supplement File 1/altgraph-0.17.2.dist-info/
- __MACOSX/Supplement File 1/altgraph-0.17.2.dist-info/._zip-safe
- Supplement File 1/altgraph-0.17.2.dist-info/RECORD
- __MACOSX/Supplement File 1/altgraph-0.17.2.dist-info/._RECORD
- Supplement File 1/altgraph-0.17.2.dist-info/LICENSE
- __MACOSX/Supplement File 1/altgraph-0.17.2.dist-info/._LICENSE
- Supplement File 1/altgraph-0.17.2.dist-info/WHEEL
- __MACOSX/Supplement File 1/altgraph-0.17.2.dist-info/._WHEEL
- Supplement File 1/altgraph-0.17.2.dist-info/top_level.txt
- __MACOSX/Supplement File 1/altgraph-0.17.2.dist-info/._top_level.txt
- Supplement File 1/altgraph-0.17.2.dist-info/INSTALLER
- __MACOSX/Supplement File 1/altgraph-0.17.2.dist-info/._INSTALLER
- Supplement File 1/altgraph-0.17.2.dist-info/METADATA
- __MACOSX/Supplement File 1/altgraph-0.17.2.dist-info/._METADATA
- __MACOSX/Supplement File 1/._altgraph-0.17.2.dist-info
- Supplement File 1/concrt140.dll
- __MACOSX/Supplement File 1/._concrt140.dll
- Supplement File 1/win32wnet.pyd
- __MACOSX/Supplement File 1/._win32wnet.pyd
- Supplement File 1/llvmlite/
- Supplement File 1/llvmlite/binding/
- Supplement File 1/llvmlite/binding/llvmlite.dll
- __MACOSX/Supplement File 1/llvmlite/
- __MACOSX/Supplement File 1/llvmlite/binding/
- __MACOSX/Supplement File 1/llvmlite/binding/._llvmlite.dll
- __MACOSX/Supplement File 1/llvmlite/._binding
- __MACOSX/Supplement File 1/._llvmlite
- Supplement File 1/_ssl.pyd
- __MACOSX/Supplement File 1/.__ssl.pyd
- Supplement File 1/libspecfun.PSHBVSPF6FGISR7SJAEMBPSCFNGLE22A.gfortran-win_amd64.dll
- __MACOSX/Supplement File 1/._libspecfun.PSHBVSPF6FGISR7SJAEMBPSCFNGLE22A.gfortran-win_amd64.dll
- Supplement File 1/torchvision/
- Supplement File 1/torchvision/_C.pyd
- __MACOSX/Supplement File 1/torchvision/
- __MACOSX/Supplement File 1/torchvision/.__C.pyd
- __MACOSX/Supplement File 1/._torchvision
- Supplement File 1/pythoncom37.dll
- __MACOSX/Supplement File 1/._pythoncom37.dll
- Supplement File 1/d3dcompiler_47.dll
- __MACOSX/Supplement File 1/._d3dcompiler_47.dll
- Supplement File 1/parquet.dll
- __MACOSX/Supplement File 1/._parquet.dll
- Supplement File 1/jedi/
- Supplement File 1/jedi/third_party/
- Supplement File 1/jedi/third_party/typeshed/
- Supplement File 1/jedi/third_party/typeshed/LICENSE
- __MACOSX/Supplement File 1/jedi/
- __MACOSX/Supplement File 1/jedi/third_party/
- __MACOSX/Supplement File 1/jedi/third_party/typeshed/
- __MACOSX/Supplement File 1/jedi/third_party/typeshed/._LICENSE
- Supplement File 1/jedi/third_party/typeshed/third_party/
- Supplement File 1/jedi/third_party/typeshed/third_party/2and3/
- Supplement File 1/jedi/third_party/typeshed/third_party/2and3/boto/
- Supplement File 1/jedi/third_party/typeshed/third_party/2and3/boto/kms/
- Supplement File 1/jedi/third_party/typeshed/third_party/2and3/boto/kms/__init__.pyi
- __MACOSX/Supplement File 1/jedi/third_party/typeshed/third_party/
- __MACOSX/Supplement File 1/jedi/third_party/typeshed/third_party/2and3/
- __MACOSX/Supplement File 1/jedi/third_party/typeshed/third_party/2and3/boto/
- __MACOSX/Supplement File 1/jedi/third_party/typeshed/third_party/2and3/boto/kms/
- __MACOSX/Supplement File 1/jedi/third_party/typeshed/third_party/2and3/boto/kms/.___init__.pyi
- Supplement File 1/jedi/third_party/typeshed/third_party/2and3/boto/kms/exceptions.pyi
- __MACOSX/Supplement File 1/jedi/third_party/typeshed/third_party/2and3/boto/kms/._exceptions.pyi
- Supplement File 1/jedi/third_party/typeshed/third_party/2and3/boto/kms/layer1.pyi
- __MACOSX/Supplement File 1/jedi/third_party/typeshed/third_party/2and3/boto/kms/._layer1.pyi
- __MACOSX/Supplement File 1/jedi/third_party/typeshed/third_party/2and3/boto/._kms
- Supplement File 1/jedi/third_party/typeshed/third_party/2and3/boto/s3/
- Supplement File 1/jedi/third_party/typeshed/third_party/2and3/boto/s3/multidelete.pyi
- __MACOSX/Supplement File 1/jedi/third_party/typeshed/third_party/2and3/boto/s3/
- __MACOSX/Supplement File 1/jedi/third_party/typeshed/third_party/2and3/boto/s3/._multidelete.pyi
- Supplement File 1/jedi/third_party/typeshed/third_party/2and3/boto/s3/keyfile.pyi
- __MACOSX/Supplement File 1/jedi/third_party/typeshed/third_party/2and3/boto/s3/._keyfile.pyi
- Supplement File 1/jedi/third_party/typeshed/third_party/2and3/boto/s3/acl.pyi
- __MACOSX/Supplement File 1/jedi/third_party/typeshed/third_party/2and3/boto/s3/._acl.pyi
- Supplement File 1/jedi/third_party/typeshed/third_party/2and3/boto/s3/bucketlogging.pyi
- __MACOSX/Supplement File 1/jedi/third_party/typeshed/third_party/2and3/boto/s3/._bucketlogging.pyi
- Supplement File 1/jedi/third_party/typeshed/third_party/2and3/boto/s3/__init__.pyi
- __MACOSX/Supplement File 1/jedi/third_party/typeshed/third_party/2and3/boto/s3/.___init__.pyi
- Supplement File 1/jedi/third_party/typeshed/third_party/2and3/boto/s3/lifecycle.pyi
[truncated: 9,700 more entries]
