# Supplementary material for: Neural network-based prognostic predictive tool for gastric cardiac cancer: the worldwide retrospective study
Source: BioData Min. 2023 Jul 18;16:21. doi: 10.1186/s13040-023-00335-z (PMC10353146; doi:10.1186/s13040-023-00335-z)
Supplement: Supplementary file 2 — Additional file 2: Supplement File 1. The Neural network-based prognostic predictive tool for GCC patients. [file 13040_2023_335_MOESM2_ESM.zip › Supplement File 1/wcwidth/version.json]

{"tables": ["4.1.0", "5.0.0", "5.1.0", "5.2.0", "6.0.0", "6.1.0", "6.2.0", "6.3.0", "7.0.0", "8.0.0", "9.0.0", "10.0.0", "11.0.0", "12.0.0", "12.1.0", "13.0.0"], "package": "0.2.4", "default": "8.0.0"}
