# Supplementary material for: Neural network-based prognostic predictive tool for gastric cardiac cancer: the worldwide retrospective study
Source: BioData Min. 2023 Jul 18;16:21. doi: 10.1186/s13040-023-00335-z (PMC10353146; doi:10.1186/s13040-023-00335-z)
Supplement: Supplementary file 2 — Additional file 2: Supplement File 1. The Neural network-based prognostic predictive tool for GCC patients. [file 13040_2023_335_MOESM2_ESM.zip › Supplement File 1/IPython/extensions/rmagic.py]

# -*- coding: utf-8 -*-

#-----------------------------------------------------------------------------
#  Copyright (C) 2012 The IPython Development Team
#-----------------------------------------------------------------------------

import warnings

def load_ipython_extension(ip):
    """Load the extension in IPython."""
    warnings.warn("The rmagic extension in IPython has moved to "
            "`rpy2.ipython`, please see `rpy2` documentation.")
