# Supplementary material for: Neural network-based prognostic predictive tool for gastric cardiac cancer: the worldwide retrospective study
Source: BioData Min. 2023 Jul 18;16:21. doi: 10.1186/s13040-023-00335-z (PMC10353146; doi:10.1186/s13040-023-00335-z)
Supplement: Supplementary file 2 — Additional file 2: Supplement File 1. The Neural network-based prognostic predictive tool for GCC patients. [file 13040_2023_335_MOESM2_ESM.zip › Supplement File 1/IPython/extensions/tests/test_storemagic.py]

import tempfile, os

from traitlets.config.loader import Config
import nose.tools as nt


def setup_module():
    ip.magic('load_ext storemagic')

def test_store_restore():
    assert 'bar' not in ip.user_ns, "Error: some other test leaked `bar` in user_ns"
    assert 'foo' not in ip.user_ns, "Error: some other test leaked `foo` in user_ns"
    assert 'foobar' not in ip.user_ns, "Error: some other test leaked `foobar` in user_ns"
    assert 'foobaz' not in ip.user_ns, "Error: some other test leaked `foobaz` in user_ns"
    ip.user_ns['foo'] = 78
    ip.magic('alias bar echo "hello"')
    ip.user_ns['foobar'] = 79
    ip.user_ns['foobaz'] = '80'
    tmpd = tempfile.mkdtemp()
    ip.magic('cd ' + tmpd)
    ip.magic('store foo')
    ip.magic('store bar')
    ip.magic('store foobar foobaz')

    # Check storing
    nt.assert_equal(ip.db['autorestore/foo'], 78)
    nt.assert_in('bar', ip.db['stored_aliases'])
    nt.assert_equal(ip.db['autorestore/foobar'], 79)
    nt.assert_equal(ip.db['autorestore/foobaz'], '80')

    # Remove those items
    ip.user_ns.pop('foo', None)
    ip.user_ns.pop('foobar', None)
    ip.user_ns.pop('foobaz', None)
    ip.alias_manager.undefine_alias('bar')
    ip.magic('cd -')
    ip.user_ns['_dh'][:] = []

    # Check restoring
    ip.magic('store -r foo bar foobar foobaz')
    nt.assert_equal(ip.user_ns['foo'], 78)
    assert ip.alias_manager.is_alias('bar')
    nt.assert_equal(ip.user_ns['foobar'], 79)
    nt.assert_equal(ip.user_ns['foobaz'], '80')

    ip.magic('store -r') # restores _dh too
    nt.assert_in(os.path.realpath(tmpd), ip.user_ns['_dh'])

    os.rmdir(tmpd)

def test_autorestore():
    ip.user_ns['foo'] = 95
    ip.magic('store foo')
    del ip.user_ns['foo']
    c = Config()
    c.StoreMagics.autorestore = False
    orig_config = ip.config
    try:
        ip.config = c
        ip.extension_manager.reload_extension('storemagic')
        nt.assert_not_in('foo', ip.user_ns)
        c.StoreMagics.autorestore = True
        ip.extension_manager.reload_extension('storemagic')
        nt.assert_equal(ip.user_ns['foo'], 95)
    finally:
        ip.config = orig_config
