# Supplementary material for: Neural network-based prognostic predictive tool for gastric cardiac cancer: the worldwide retrospective study
Source: BioData Min. 2023 Jul 18;16:21. doi: 10.1186/s13040-023-00335-z (PMC10353146; doi:10.1186/s13040-023-00335-z)
Supplement: Supplementary file 2 — Additional file 2: Supplement File 1. The Neural network-based prognostic predictive tool for GCC patients. [file 13040_2023_335_MOESM2_ESM.zip › Supplement File 1/IPython/testing/plugin/test_exampleip.txt]

=================================
 Tests in example form - IPython
=================================

You can write text files with examples that use IPython prompts (as long as you
use the nose ipython doctest plugin), but you can not mix and match prompt
styles in a single file.  That is, you either use all ``>>>`` prompts or all
IPython-style prompts.  Your test suite *can* have both types, you just need to
put each type of example in a separate. Using IPython prompts, you can paste
directly from your session::

    In [5]: s="Hello World"

    In [6]: s.upper()
    Out[6]: 'HELLO WORLD'

Another example::

    In [8]: 1+3
    Out[8]: 4

Just like in IPython docstrings, you can use all IPython syntax and features::

    In [9]: !echo "hello"
    hello

    In [10]: a='hi'

    In [11]: !echo $a
    hi
