# Supplementary material for: Neural network-based prognostic predictive tool for gastric cardiac cancer: the worldwide retrospective study
Source: BioData Min. 2023 Jul 18;16:21. doi: 10.1186/s13040-023-00335-z (PMC10353146; doi:10.1186/s13040-023-00335-z)
Supplement: Supplementary file 2 — Additional file 2: Supplement File 1. The Neural network-based prognostic predictive tool for GCC patients. [file 13040_2023_335_MOESM2_ESM.zip › Supplement File 1/altgraph-0.17.2.dist-info/RECORD]

altgraph/Dot.py	sha256=fHS-GozpcEKyWxW2v110JaFMS68iIc0oYFlFDuNQgOQ	9901
altgraph/Graph.py	sha256=6b6fSHLA5QSqMDnSHIO7_WJnBYIdq3K5Bt8VipRODwg	20788
altgraph/GraphAlgo.py	sha256=Uu9aTjSKWi38iQ_e9ZrwCnzQaI1WWFDhJ6kfmu0jxAA	5645
altgraph/GraphStat.py	sha256=vj3VqCOkzpAKggxVFLE_AlMIfPm1WN17DX4rbZjXAx4	1890
altgraph/GraphUtil.py	sha256=1T4DJc2bJn6EIU_Ct4m0oiKlXWkXvqcXE8CGL2K9en8	3990
altgraph/ObjectGraph.py	sha256=o7fPJtyBEgJSXAkUjzvj35B-FOY4uKzfLGqSvTitx8c	6490
altgraph/__init__.py	sha256=YtY-rHf6X_lYk8820da2uVZT-C-B9KGpGXvBg1oZ0Fc	5015
altgraph-0.17.2.dist-info/LICENSE	sha256=bBlNbbDGTUVTXRDJUUK5sM2nt9zH8d3uMCs9U289vkY	1002
altgraph-0.17.2.dist-info/METADATA	sha256=F3Nk9zBKSMii3kNr_Ju4si34--Zoud_UMHFHsZT6yt8	7221
altgraph-0.17.2.dist-info/WHEEL	sha256=Z-nyYpwrcSqxfdux5Mbn_DQ525iP7J2DG3JgGvOYyTQ	110
altgraph-0.17.2.dist-info/top_level.txt	sha256=HEBeRWf5ItVPc7Y9hW7hGlrLXZjPoL4by6CAhBV_BwA	9
altgraph-0.17.2.dist-info/zip-safe	sha256=AbpHGcgLb-kRsJGnwFEktk7uzpZOCcBY74-YBdrKVGs	1
altgraph-0.17.2.dist-info/RECORD
altgraph-0.17.2.dist-info/INSTALLER	sha256=zuuue4knoyJ-UwPPXg8fezS7VCrXJQrAP7zeNuwvFQg	4
altgraph/__pycache__/Dot.cpython-37.pyc
altgraph/__pycache__/Graph.cpython-37.pyc
altgraph/__pycache__/GraphAlgo.cpython-37.pyc
altgraph/__pycache__/GraphStat.cpython-37.pyc
altgraph/__pycache__/GraphUtil.cpython-37.pyc
altgraph/__pycache__/ObjectGraph.cpython-37.pyc
altgraph/__pycache__/__init__.cpython-37.pyc
