# Supplementary material for: Neural network-based prognostic predictive tool for gastric cardiac cancer: the worldwide retrospective study
Source: BioData Min. 2023 Jul 18;16:21. doi: 10.1186/s13040-023-00335-z (PMC10353146; doi:10.1186/s13040-023-00335-z)
Supplement: Supplementary file 2 — Additional file 2: Supplement File 1. The Neural network-based prognostic predictive tool for GCC patients. [file 13040_2023_335_MOESM2_ESM.zip › Supplement File 1/altgraph-0.17.2.dist-info/METADATA]

Metadata-Version: 2.1
Name: altgraph
Version: 0.17.2
Summary: Python graph (network) package
Home-page: https://altgraph.readthedocs.io
Author: Ronald Oussoren
Author-email: ronaldoussoren@mac.com
Maintainer: Ronald Oussoren
Maintainer-email: ronaldoussoren@mac.com
License: MIT
Download-URL: http://pypi.python.org/pypi/altgraph
Keywords: graph
Platform: any
Classifier: Intended Audience :: Developers
Classifier: License :: OSI Approved :: MIT License
Classifier: Programming Language :: Python
Classifier: Programming Language :: Python :: 2
Classifier: Programming Language :: Python :: 2.7
Classifier: Programming Language :: Python :: 3
Classifier: Programming Language :: Python :: 3.4
Classifier: Programming Language :: Python :: 3.5
Classifier: Programming Language :: Python :: 3.6
Classifier: Programming Language :: Python :: 3.7
Classifier: Programming Language :: Python :: 3.8
Classifier: Programming Language :: Python :: 3.9
Classifier: Programming Language :: Python :: 3.10
Classifier: Topic :: Software Development :: Libraries :: Python Modules
Classifier: Topic :: Scientific/Engineering :: Mathematics
Classifier: Topic :: Scientific/Engineering :: Visualization
Description-Content-Type: text/x-rst; charset=UTF-8
License-File: LICENSE
Project-URL: Documentation, https://altgraph.readthedocs.io/en/latest/
Project-URL: Issue tracker, https://github.com/ronaldoussoren/altgraph/issues
Project-URL: Repository, https://github.com/ronaldoussoren/altgraph

altgraph is a fork of graphlib: a graph (network) package for constructing
graphs, BFS and DFS traversals, topological sort, shortest paths, etc. with
graphviz output.

altgraph includes some additional usage of Python 2.6+ features and
enhancements related to modulegraph and macholib.

CI status
---------

.. image:: https://github.com/ronaldoussoren/altgraph/workflows/Lint/badge.svg
.. image:: https://github.com/ronaldoussoren/altgraph/workflows/Test/badge.svg

Project links
-------------

* `Documentation <https://altgraph.readthedocs.io/en/latest/>`_

* `Issue Tracker <https://github.com/ronaldoussoren/altgraph/issues>`_

* `Repository <https://github.com/ronaldoussoren/altgraph/>`_


Release history
===============

0.17.1
------

* Explicitly mark Python 3.10 as supported in wheel metadata.

0.17
----

* Explicitly mark Python 3.8 as supported in wheel metadata.

* Migrate from Bitbucket to GitHub

* Run black on the entire repository

0.16.1
------

* Explicitly mark Python 3.7 as supported in wheel metadata.

0.16
----

* Add LICENSE file

0.15
----

* ``ObjectGraph.get_edges``, ``ObjectGraph.getEdgeData`` and ``ObjectGraph.updateEdgeData``
  accept *None* as the node to get and treat this as an alias for *self* (as other
  methods already did).

0.14
----

- Issue #7: Remove use of ``iteritems`` in altgraph.GraphAlgo code

0.13
----

- Issue #4: Graph._bfs_subgraph and back_bfs_subgraph return subgraphs with reversed edges

  Fix by "pombredanne" on bitbucket.


0.12
----

- Added ``ObjectGraph.edgeData`` to retrieve the edge data
  from a specific edge.

- Added ``AltGraph.update_edge_data`` and ``ObjectGraph.updateEdgeData``
  to update the data associated with a graph edge.

0.11
----

- Stabilize the order of elements in dot file exports,
  patch from bitbucket user 'pombredanne'.

- Tweak setup.py file to remove dependency on distribute (but
  keep the dependency on setuptools)


0.10.2
------

- There where no classifiers in the package metadata due to a bug
  in setup.py

0.10.1
------

This is a bugfix release

Bug fixes:

- Issue #3: The source archive contains a README.txt
  while the setup file refers to ReadMe.txt.

  This is caused by a misfeature in distutils, as a
  workaround I've renamed ReadMe.txt to README.txt
  in the source tree and setup file.


0.10
-----

This is a minor feature release

Features:

- Do not use "2to3" to support Python 3.

  As a side effect of this altgraph now supports
  Python 2.6 and later, and no longer supports
  earlier releases of Python.

- The order of attributes in the Dot output
  is now always alphabetical.

  With this change the output will be consistent
  between runs and Python versions.

0.9
---

This is a minor bugfix release

Features:

- Added ``altgraph.ObjectGraph.ObjectGraph.nodes``, a method
  yielding all nodes in an object graph.

Bugfixes:

- The 0.8 release didn't work with py2app when using
  python 3.x.


0.8
-----

This is a minor feature release. The major new feature
is a extensive set of unittests, which explains almost
all other changes in this release.

Bugfixes:

- Installing failed with Python 2.5 due to using a distutils
  class that isn't available in that version of Python
  (issue #1 on the issue tracker)

- ``altgraph.GraphStat.degree_dist`` now actually works

- ``altgraph.Graph.add_edge(a, b, create_nodes=False)`` will
  no longer create the edge when one of the nodes doesn't
  exist.

- ``altgraph.Graph.forw_topo_sort`` failed for some sparse graphs.

- ``altgraph.Graph.back_topo_sort`` was completely broken in
  previous releases.

- ``altgraph.Graph.forw_bfs_subgraph`` now actually works.

- ``altgraph.Graph.back_bfs_subgraph`` now actually works.

- ``altgraph.Graph.iterdfs`` now returns the correct result
  when the ``forward`` argument is ``False``.

- ``altgraph.Graph.iterdata`` now returns the correct result
  when the ``forward`` argument is ``False``.


Features:

- The ``altgraph.Graph`` constructor now accepts an argument
  that contains 2- and 3-tuples instead of requireing that
  all items have the same size. The (optional) argument can now
  also be any iterator.

- ``altgraph.Graph.Graph.add_node`` has no effect when you
  add a hidden node.

- The private method ``altgraph.Graph._bfs`` is no longer
  present.

- The private method ``altgraph.Graph._dfs`` is no longer
  present.

- ``altgraph.ObjectGraph`` now has a ``__contains__`` methods,
  which means you can use the ``in`` operator to check if a
  node is part of a graph.

- ``altgraph.GraphUtil.generate_random_graph`` will raise
  ``GraphError`` instead of looping forever when it is
  impossible to create the requested graph.

- ``altgraph.Dot.edge_style`` raises ``GraphError`` when
  one of the nodes is not present in the graph. The method
  silently added the tail in the past, but without ensuring
  a consistent graph state.

- ``altgraph.Dot.save_img`` now works when the mode is
  ``"neato"``.

0.7.2
-----

This is a minor bugfix release

Bugfixes:

- distutils didn't include the documentation subtree

0.7.1
-----

This is a minor feature release

Features:

- Documentation is now generated using `sphinx <http://pypi.python.org/pypi/sphinx>`_
  and can be viewed at <http://packages.python.org/altgraph>.

- The repository has moved to bitbucket

- ``altgraph.GraphStat.avg_hops`` is no longer present, the function had no
  implementation and no specified behaviour.

- the module ``altgraph.compat`` is gone, which means altgraph will no
  longer work with Python 2.3.


0.7.0
-----

This is a minor feature release.

Features:

- Support for Python 3

- It is now possible to run tests using 'python setup.py test'

  (The actual testsuite is still very minimal though)
