# Supplementary material for: Neural network-based prognostic predictive tool for gastric cardiac cancer: the worldwide retrospective study
Source: BioData Min. 2023 Jul 18;16:21. doi: 10.1186/s13040-023-00335-z (PMC10353146; doi:10.1186/s13040-023-00335-z)
Supplement: Supplementary file 2 — Additional file 2: Supplement File 1. The Neural network-based prognostic predictive tool for GCC patients. [file 13040_2023_335_MOESM2_ESM.zip › Supplement File 1/jedi/third_party/typeshed/third_party/2and3/boto/kms/exceptions.pyi]

from boto.exception import BotoServerError

class InvalidGrantTokenException(BotoServerError): ...
class DisabledException(BotoServerError): ...
class LimitExceededException(BotoServerError): ...
class DependencyTimeoutException(BotoServerError): ...
class InvalidMarkerException(BotoServerError): ...
class AlreadyExistsException(BotoServerError): ...
class InvalidCiphertextException(BotoServerError): ...
class KeyUnavailableException(BotoServerError): ...
class InvalidAliasNameException(BotoServerError): ...
class UnsupportedOperationException(BotoServerError): ...
class InvalidArnException(BotoServerError): ...
class KMSInternalException(BotoServerError): ...
class InvalidKeyUsageException(BotoServerError): ...
class MalformedPolicyDocumentException(BotoServerError): ...
class NotFoundException(BotoServerError): ...
