# Supplementary material for: Neural network-based prognostic predictive tool for gastric cardiac cancer: the worldwide retrospective study
Source: BioData Min. 2023 Jul 18;16:21. doi: 10.1186/s13040-023-00335-z (PMC10353146; doi:10.1186/s13040-023-00335-z)
Supplement: Supplementary file 2 — Additional file 2: Supplement File 1. The Neural network-based prognostic predictive tool for GCC patients. [file 13040_2023_335_MOESM2_ESM.zip › Supplement File 1/jedi/third_party/typeshed/third_party/2and3/boto/s3/multidelete.pyi]

from typing import Any, Optional

class Deleted:
    key: Any
    version_id: Any
    delete_marker: Any
    delete_marker_version_id: Any
    def __init__(
        self,
        key: Optional[Any] = ...,
        version_id: Optional[Any] = ...,
        delete_marker: bool = ...,
        delete_marker_version_id: Optional[Any] = ...,
    ) -> None: ...
    def startElement(self, name, attrs, connection): ...
    def endElement(self, name, value, connection): ...

class Error:
    key: Any
    version_id: Any
    code: Any
    message: Any
    def __init__(
        self, key: Optional[Any] = ..., version_id: Optional[Any] = ..., code: Optional[Any] = ..., message: Optional[Any] = ...
    ) -> None: ...
    def startElement(self, name, attrs, connection): ...
    def endElement(self, name, value, connection): ...

class MultiDeleteResult:
    bucket: Any
    deleted: Any
    errors: Any
    def __init__(self, bucket: Optional[Any] = ...) -> None: ...
    def startElement(self, name, attrs, connection): ...
    def endElement(self, name, value, connection): ...
