# Supplementary material for: Neural network-based prognostic predictive tool for gastric cardiac cancer: the worldwide retrospective study
Source: BioData Min. 2023 Jul 18;16:21. doi: 10.1186/s13040-023-00335-z (PMC10353146; doi:10.1186/s13040-023-00335-z)
Supplement: Supplementary file 2 — Additional file 2: Supplement File 1. The Neural network-based prognostic predictive tool for GCC patients. [file 13040_2023_335_MOESM2_ESM.zip › Supplement File 1/jedi/third_party/typeshed/third_party/2and3/boto/s3/keyfile.pyi]

from typing import Any

class KeyFile:
    key: Any
    location: int
    closed: bool
    softspace: int
    mode: str
    encoding: str
    errors: str
    newlines: str
    name: Any
    def __init__(self, key) -> None: ...
    def tell(self): ...
    def seek(self, pos, whence: Any = ...): ...
    def read(self, size): ...
    def close(self): ...
    def isatty(self): ...
    def getkey(self): ...
    def write(self, buf): ...
    def fileno(self): ...
    def flush(self): ...
    def next(self): ...
    def readinto(self): ...
    def readline(self): ...
    def readlines(self): ...
    def truncate(self): ...
    def writelines(self): ...
    def xreadlines(self): ...
