# Supplementary material for: Neural network-based prognostic predictive tool for gastric cardiac cancer: the worldwide retrospective study
Source: BioData Min. 2023 Jul 18;16:21. doi: 10.1186/s13040-023-00335-z (PMC10353146; doi:10.1186/s13040-023-00335-z)
Supplement: Supplementary file 2 — Additional file 2: Supplement File 1. The Neural network-based prognostic predictive tool for GCC patients. [file 13040_2023_335_MOESM2_ESM.zip › Supplement File 1/jedi/third_party/typeshed/third_party/2and3/boto/s3/bucketlogging.pyi]

from typing import Any, Optional

class BucketLogging:
    target: Any
    prefix: Any
    grants: Any
    def __init__(self, target: Optional[Any] = ..., prefix: Optional[Any] = ..., grants: Optional[Any] = ...) -> None: ...
    def add_grant(self, grant): ...
    def startElement(self, name, attrs, connection): ...
    def endElement(self, name, value, connection): ...
    def to_xml(self): ...
