# Supplementary material for: Neural network-based prognostic predictive tool for gastric cardiac cancer: the worldwide retrospective study
Source: BioData Min. 2023 Jul 18;16:21. doi: 10.1186/s13040-023-00335-z (PMC10353146; doi:10.1186/s13040-023-00335-z)
Supplement: Supplementary file 2 — Additional file 2: Supplement File 1. The Neural network-based prognostic predictive tool for GCC patients. [file 13040_2023_335_MOESM2_ESM.zip › Supplement File 1/jedi/third_party/typeshed/third_party/2and3/boto/s3/__init__.pyi]

from typing import List, Optional, Text, Type

from boto.connection import AWSAuthConnection
from boto.regioninfo import RegionInfo

from .connection import S3Connection

class S3RegionInfo(RegionInfo):
    def connect(
        self,
        name: Optional[Text] = ...,
        endpoint: Optional[str] = ...,
        connection_cls: Optional[Type[AWSAuthConnection]] = ...,
        **kw_params,
    ) -> S3Connection: ...

def regions() -> List[S3RegionInfo]: ...
def connect_to_region(region_name: Text, **kw_params): ...
