# Supplementary material for: Neural network-based prognostic predictive tool for gastric cardiac cancer: the worldwide retrospective study
Source: BioData Min. 2023 Jul 18;16:21. doi: 10.1186/s13040-023-00335-z (PMC10353146; doi:10.1186/s13040-023-00335-z)
Supplement: Supplementary file 2 — Additional file 2: Supplement File 1. The Neural network-based prognostic predictive tool for GCC patients. [file 13040_2023_335_MOESM2_ESM.zip › Supplement File 1/jedi/third_party/typeshed/third_party/2and3/boto/s3/cors.pyi]

from typing import Any, List, Optional

class CORSRule:
    allowed_method: Any
    allowed_origin: Any
    id: Any
    allowed_header: Any
    max_age_seconds: Any
    expose_header: Any
    def __init__(
        self,
        allowed_method: Optional[Any] = ...,
        allowed_origin: Optional[Any] = ...,
        id: Optional[Any] = ...,
        allowed_header: Optional[Any] = ...,
        max_age_seconds: Optional[Any] = ...,
        expose_header: Optional[Any] = ...,
    ) -> None: ...
    def startElement(self, name, attrs, connection): ...
    def endElement(self, name, value, connection): ...
    def to_xml(self) -> str: ...

class CORSConfiguration(List[CORSRule]):
    def startElement(self, name, attrs, connection): ...
    def endElement(self, name, value, connection): ...
    def to_xml(self) -> str: ...
    def add_rule(
        self,
        allowed_method,
        allowed_origin,
        id: Optional[Any] = ...,
        allowed_header: Optional[Any] = ...,
        max_age_seconds: Optional[Any] = ...,
        expose_header: Optional[Any] = ...,
    ): ...
