# Supplementary material for: Neural network-based prognostic predictive tool for gastric cardiac cancer: the worldwide retrospective study
Source: BioData Min. 2023 Jul 18;16:21. doi: 10.1186/s13040-023-00335-z (PMC10353146; doi:10.1186/s13040-023-00335-z)
Supplement: Supplementary file 2 — Additional file 2: Supplement File 1. The Neural network-based prognostic predictive tool for GCC patients. [file 13040_2023_335_MOESM2_ESM.zip › Supplement File 1/jedi/third_party/typeshed/third_party/2and3/boto/s3/tagging.pyi]

from typing import Any, List, Optional

class Tag:
    key: Any
    value: Any
    def __init__(self, key: Optional[Any] = ..., value: Optional[Any] = ...) -> None: ...
    def startElement(self, name, attrs, connection): ...
    def endElement(self, name, value, connection): ...
    def to_xml(self): ...
    def __eq__(self, other): ...

class TagSet(List[Tag]):
    def startElement(self, name, attrs, connection): ...
    def endElement(self, name, value, connection): ...
    def add_tag(self, key, value): ...
    def to_xml(self): ...

class Tags(List[TagSet]):
    def startElement(self, name, attrs, connection): ...
    def endElement(self, name, value, connection): ...
    def to_xml(self): ...
    def add_tag_set(self, tag_set): ...
