# Supplementary material for: Neural network-based prognostic predictive tool for gastric cardiac cancer: the worldwide retrospective study
Source: BioData Min. 2023 Jul 18;16:21. doi: 10.1186/s13040-023-00335-z (PMC10353146; doi:10.1186/s13040-023-00335-z)
Supplement: Supplementary file 2 — Additional file 2: Supplement File 1. The Neural network-based prognostic predictive tool for GCC patients. [file 13040_2023_335_MOESM2_ESM.zip › Supplement File 1/jedi/third_party/typeshed/third_party/2and3/boto/s3/bucketlistresultset.pyi]

from typing import Any, Iterable, Iterator, Optional

from .key import Key

def bucket_lister(
    bucket,
    prefix: str = ...,
    delimiter: str = ...,
    marker: str = ...,
    headers: Optional[Any] = ...,
    encoding_type: Optional[Any] = ...,
): ...

class BucketListResultSet(Iterable[Key]):
    bucket: Any
    prefix: Any
    delimiter: Any
    marker: Any
    headers: Any
    encoding_type: Any
    def __init__(
        self,
        bucket: Optional[Any] = ...,
        prefix: str = ...,
        delimiter: str = ...,
        marker: str = ...,
        headers: Optional[Any] = ...,
        encoding_type: Optional[Any] = ...,
    ) -> None: ...
    def __iter__(self) -> Iterator[Key]: ...

def versioned_bucket_lister(
    bucket,
    prefix: str = ...,
    delimiter: str = ...,
    key_marker: str = ...,
    version_id_marker: str = ...,
    headers: Optional[Any] = ...,
    encoding_type: Optional[Any] = ...,
): ...

class VersionedBucketListResultSet:
    bucket: Any
    prefix: Any
    delimiter: Any
    key_marker: Any
    version_id_marker: Any
    headers: Any
    encoding_type: Any
    def __init__(
        self,
        bucket: Optional[Any] = ...,
        prefix: str = ...,
        delimiter: str = ...,
        key_marker: str = ...,
        version_id_marker: str = ...,
        headers: Optional[Any] = ...,
        encoding_type: Optional[Any] = ...,
    ) -> None: ...
    def __iter__(self) -> Iterator[Key]: ...

def multipart_upload_lister(
    bucket, key_marker: str = ..., upload_id_marker: str = ..., headers: Optional[Any] = ..., encoding_type: Optional[Any] = ...
): ...

class MultiPartUploadListResultSet:
    bucket: Any
    key_marker: Any
    upload_id_marker: Any
    headers: Any
    encoding_type: Any
    def __init__(
        self,
        bucket: Optional[Any] = ...,
        key_marker: str = ...,
        upload_id_marker: str = ...,
        headers: Optional[Any] = ...,
        encoding_type: Optional[Any] = ...,
    ) -> None: ...
    def __iter__(self): ...
