# Supplementary material for: Neural network-based prognostic predictive tool for gastric cardiac cancer: the worldwide retrospective study
Source: BioData Min. 2023 Jul 18;16:21. doi: 10.1186/s13040-023-00335-z (PMC10353146; doi:10.1186/s13040-023-00335-z)
Supplement: Supplementary file 2 — Additional file 2: Supplement File 1. The Neural network-based prognostic predictive tool for GCC patients. [file 13040_2023_335_MOESM2_ESM.zip › Supplement File 1/jedi/third_party/typeshed/third_party/2and3/boto/regioninfo.pyi]

from typing import Any, Optional

def load_endpoint_json(path): ...
def merge_endpoints(defaults, additions): ...
def load_regions(): ...
def get_regions(service_name, region_cls: Optional[Any] = ..., connection_cls: Optional[Any] = ...): ...

class RegionInfo:
    connection: Any
    name: Any
    endpoint: Any
    connection_cls: Any
    def __init__(
        self,
        connection: Optional[Any] = ...,
        name: Optional[Any] = ...,
        endpoint: Optional[Any] = ...,
        connection_cls: Optional[Any] = ...,
    ) -> None: ...
    def startElement(self, name, attrs, connection): ...
    def endElement(self, name, value, connection): ...
    def connect(self, **kw_params): ...
