# Supplementary material for: Neural network-based prognostic predictive tool for gastric cardiac cancer: the worldwide retrospective study
Source: BioData Min. 2023 Jul 18;16:21. doi: 10.1186/s13040-023-00335-z (PMC10353146; doi:10.1186/s13040-023-00335-z)
Supplement: Supplementary file 2 — Additional file 2: Supplement File 1. The Neural network-based prognostic predictive tool for GCC patients. [file 13040_2023_335_MOESM2_ESM.zip › Supplement File 1/jedi/third_party/typeshed/third_party/2and3/boto/compat.pyi]

import sys
from typing import Any

if sys.version_info >= (3,):
    from base64 import encodebytes as encodebytes
else:
    from base64 import encodestring

    encodebytes = encodestring

expanduser: Any

if sys.version_info >= (3, 0):
    StandardError = Exception
else:
    from __builtin__ import StandardError as StandardError

long_type: Any
unquote_str: Any
parse_qs_safe: Any
