# Supplementary material for: Neural network-based prognostic predictive tool for gastric cardiac cancer: the worldwide retrospective study
Source: BioData Min. 2023 Jul 18;16:21. doi: 10.1186/s13040-023-00335-z (PMC10353146; doi:10.1186/s13040-023-00335-z)
Supplement: Supplementary file 2 — Additional file 2: Supplement File 1. The Neural network-based prognostic predictive tool for GCC patients. [file 13040_2023_335_MOESM2_ESM.zip › Supplement File 1/jedi/third_party/typeshed/third_party/2and3/boto/auth_handler.pyi]

from typing import Any

from boto.plugin import Plugin

class NotReadyToAuthenticate(Exception): ...

class AuthHandler(Plugin):
    capability: Any
    def __init__(self, host, config, provider) -> None: ...
    def add_auth(self, http_request): ...
