# Supplementary material for: Neural network-based prognostic predictive tool for gastric cardiac cancer: the worldwide retrospective study
Source: BioData Min. 2023 Jul 18;16:21. doi: 10.1186/s13040-023-00335-z (PMC10353146; doi:10.1186/s13040-023-00335-z)
Supplement: Supplementary file 2 — Additional file 2: Supplement File 1. The Neural network-based prognostic predictive tool for GCC patients. [file 13040_2023_335_MOESM2_ESM.zip › Supplement File 1/jedi/third_party/typeshed/third_party/2and3/boto/plugin.pyi]

from typing import Any, Optional

class Plugin:
    capability: Any
    @classmethod
    def is_capable(cls, requested_capability): ...

def get_plugin(cls, requested_capability: Optional[Any] = ...): ...
def load_plugins(config): ...
