# Supplementary material for: Neural network-based prognostic predictive tool for gastric cardiac cancer: the worldwide retrospective study
Source: BioData Min. 2023 Jul 18;16:21. doi: 10.1186/s13040-023-00335-z (PMC10353146; doi:10.1186/s13040-023-00335-z)
Supplement: Supplementary file 2 — Additional file 2: Supplement File 1. The Neural network-based prognostic predictive tool for GCC patients. [file 13040_2023_335_MOESM2_ESM.zip › Supplement File 1/jedi/third_party/typeshed/third_party/2and3/boto/ec2/__init__.pyi]

from typing import Any

RegionData: Any

def regions(**kw_params): ...
def connect_to_region(region_name, **kw_params): ...
def get_region(region_name, **kw_params): ...

# Explicitly mark this package as incomplete.
def __getattr__(name: str) -> Any: ...
