# Supplementary material for: Neural network-based prognostic predictive tool for gastric cardiac cancer: the worldwide retrospective study
Source: BioData Min. 2023 Jul 18;16:21. doi: 10.1186/s13040-023-00335-z (PMC10353146; doi:10.1186/s13040-023-00335-z)
Supplement: Supplementary file 2 — Additional file 2: Supplement File 1. The Neural network-based prognostic predictive tool for GCC patients. [file 13040_2023_335_MOESM2_ESM.zip › Supplement File 1/jedi/third_party/typeshed/third_party/2and3/paramiko/proxy.pyi]

from subprocess import Popen
from typing import List, Optional

from paramiko.util import ClosingContextManager

class ProxyCommand(ClosingContextManager):
    cmd: List[str]
    process: Popen
    timeout: Optional[float]
    def __init__(self, command_line: str) -> None: ...
    def send(self, content: bytes) -> int: ...
    def recv(self, size: int) -> bytes: ...
    def close(self) -> None: ...
    @property
    def closed(self) -> bool: ...
    def settimeout(self, timeout: float) -> None: ...
