# Supplementary material for: Neural network-based prognostic predictive tool for gastric cardiac cancer: the worldwide retrospective study
Source: BioData Min. 2023 Jul 18;16:21. doi: 10.1186/s13040-023-00335-z (PMC10353146; doi:10.1186/s13040-023-00335-z)
Supplement: Supplementary file 2 — Additional file 2: Supplement File 1. The Neural network-based prognostic predictive tool for GCC patients. [file 13040_2023_335_MOESM2_ESM.zip › Supplement File 1/jedi/third_party/typeshed/third_party/2and3/paramiko/sftp_attr.pyi]

from os import stat_result
from typing import Dict, Optional

class SFTPAttributes:
    FLAG_SIZE: int
    FLAG_UIDGID: int
    FLAG_PERMISSIONS: int
    FLAG_AMTIME: int
    FLAG_EXTENDED: int
    st_size: Optional[int]
    st_uid: Optional[int]
    st_gid: Optional[int]
    st_mode: Optional[int]
    st_atime: Optional[int]
    st_mtime: Optional[int]
    filename: str  # only when from_stat() is used
    longname: str  # only when from_stat() is used
    attr: Dict[str, str]
    def __init__(self) -> None: ...
    @classmethod
    def from_stat(cls, obj: stat_result, filename: Optional[str] = ...) -> SFTPAttributes: ...
    def asbytes(self) -> bytes: ...
