# Supplementary material for: Neural network-based prognostic predictive tool for gastric cardiac cancer: the worldwide retrospective study
Source: BioData Min. 2023 Jul 18;16:21. doi: 10.1186/s13040-023-00335-z (PMC10353146; doi:10.1186/s13040-023-00335-z)
Supplement: Supplementary file 2 — Additional file 2: Supplement File 1. The Neural network-based prognostic predictive tool for GCC patients. [file 13040_2023_335_MOESM2_ESM.zip › Supplement File 1/jedi/third_party/typeshed/third_party/2and3/paramiko/sftp_server.pyi]

from logging import Logger
from typing import Any, Dict, Optional, Type

from paramiko.channel import Channel
from paramiko.server import ServerInterface, SubsystemHandler
from paramiko.sftp import BaseSFTP
from paramiko.sftp_attr import SFTPAttributes
from paramiko.sftp_handle import SFTPHandle
from paramiko.sftp_si import SFTPServerInterface
from paramiko.transport import Transport

class SFTPServer(BaseSFTP, SubsystemHandler):
    logger: Logger
    ultra_debug: bool
    next_handle: int
    file_table: Dict[bytes, SFTPHandle]
    folder_table: Dict[bytes, SFTPHandle]
    server: SFTPServerInterface
    sock: Optional[Channel]
    def __init__(
        self, channel: Channel, name: str, server: ServerInterface, sftp_si: Type[SFTPServerInterface], *largs: Any, **kwargs: Any
    ) -> None: ...
    def start_subsystem(self, name: str, transport: Transport, channel: Channel) -> None: ...
    def finish_subsystem(self) -> None: ...
    @staticmethod
    def convert_errno(e: int) -> int: ...
    @staticmethod
    def set_file_attr(filename: str, attr: SFTPAttributes) -> None: ...
