# Supplementary material for: Neural network-based prognostic predictive tool for gastric cardiac cancer: the worldwide retrospective study
Source: BioData Min. 2023 Jul 18;16:21. doi: 10.1186/s13040-023-00335-z (PMC10353146; doi:10.1186/s13040-023-00335-z)
Supplement: Supplementary file 2 — Additional file 2: Supplement File 1. The Neural network-based prognostic predictive tool for GCC patients. [file 13040_2023_335_MOESM2_ESM.zip › Supplement File 1/jedi/third_party/typeshed/third_party/2and3/paramiko/buffered_pipe.pyi]

from threading import Event
from typing import Generic, Optional, Text, TypeVar

_T = TypeVar("_T", Text, bytes)

class PipeTimeout(IOError): ...

class BufferedPipe(Generic[_T]):
    def __init__(self) -> None: ...
    def set_event(self, event: Event) -> None: ...
    def feed(self, data: _T) -> None: ...
    def read_ready(self) -> bool: ...
    def read(self, nbytes: int, timeout: Optional[float] = ...) -> _T: ...
    def empty(self) -> _T: ...
    def close(self) -> None: ...
    def __len__(self) -> int: ...
