# Supplementary material for: Neural network-based prognostic predictive tool for gastric cardiac cancer: the worldwide retrospective study
Source: BioData Min. 2023 Jul 18;16:21. doi: 10.1186/s13040-023-00335-z (PMC10353146; doi:10.1186/s13040-023-00335-z)
Supplement: Supplementary file 2 — Additional file 2: Supplement File 1. The Neural network-based prognostic predictive tool for GCC patients. [file 13040_2023_335_MOESM2_ESM.zip › Supplement File 1/jedi/third_party/typeshed/third_party/2and3/paramiko/sftp_handle.pyi]

from typing import Union

from paramiko.sftp_attr import SFTPAttributes
from paramiko.sftp_server import SFTPServer
from paramiko.util import ClosingContextManager

class SFTPHandle(ClosingContextManager):
    def __init__(self, flags: int = ...) -> None: ...
    def close(self) -> None: ...
    def read(self, offset: int, length: int) -> Union[bytes, int]: ...
    def write(self, offset: int, data: bytes) -> int: ...
    def stat(self) -> Union[int, SFTPAttributes]: ...
    def chattr(self, attr: SFTPAttributes) -> int: ...
