# Supplementary material for: Neural network-based prognostic predictive tool for gastric cardiac cancer: the worldwide retrospective study
Source: BioData Min. 2023 Jul 18;16:21. doi: 10.1186/s13040-023-00335-z (PMC10353146; doi:10.1186/s13040-023-00335-z)
Supplement: Supplementary file 2 — Additional file 2: Supplement File 1. The Neural network-based prognostic predictive tool for GCC patients. [file 13040_2023_335_MOESM2_ESM.zip › Supplement File 1/jedi/third_party/typeshed/third_party/2and3/paramiko/ed25519key.pyi]

from typing import IO, Any, Optional

from paramiko.message import Message
from paramiko.pkey import PKey

class Ed25519Key(PKey):
    public_blob: None
    def __init__(
        self,
        msg: Optional[Message] = ...,
        data: Optional[bytes] = ...,
        filename: Optional[str] = ...,
        password: Optional[str] = ...,
        file_obj: Optional[IO[str]] = ...,
    ) -> None: ...
    def asbytes(self) -> bytes: ...
    def __hash__(self) -> int: ...
    def get_name(self) -> str: ...
    def get_bits(self) -> int: ...
    def can_sign(self) -> bool: ...
    def sign_ssh_data(self, data: bytes) -> Message: ...
    def verify_ssh_sig(self, data: bytes, msg: Message) -> bool: ...
