# Supplementary material for: Neural network-based prognostic predictive tool for gastric cardiac cancer: the worldwide retrospective study
Source: BioData Min. 2023 Jul 18;16:21. doi: 10.1186/s13040-023-00335-z (PMC10353146; doi:10.1186/s13040-023-00335-z)
Supplement: Supplementary file 2 — Additional file 2: Supplement File 1. The Neural network-based prognostic predictive tool for GCC patients. [file 13040_2023_335_MOESM2_ESM.zip › Supplement File 1/jedi/third_party/typeshed/third_party/2and3/paramiko/pipe.pyi]

from typing import Protocol, Tuple

class _BasePipe(Protocol):
    def clear(self) -> None: ...
    def set(self) -> None: ...

class _Pipe(_BasePipe, Protocol):
    def close(self) -> None: ...
    def fileno(self) -> int: ...
    def set_forever(self) -> None: ...

def make_pipe() -> _Pipe: ...

class PosixPipe(object):
    def __init__(self) -> None: ...
    def close(self) -> None: ...
    def fileno(self) -> int: ...
    def clear(self) -> None: ...
    def set(self) -> None: ...
    def set_forever(self) -> None: ...

class WindowsPipe(object):
    def __init__(self) -> None: ...
    def close(self) -> None: ...
    def fileno(self) -> int: ...
    def clear(self) -> None: ...
    def set(self) -> None: ...
    def set_forever(self) -> None: ...

class OrPipe:
    def __init__(self, pipe: _Pipe) -> None: ...
    def set(self) -> None: ...
    def clear(self) -> None: ...

def make_or_pipe(pipe: _Pipe) -> Tuple[OrPipe, OrPipe]: ...
