# Supplementary material for: Neural network-based prognostic predictive tool for gastric cardiac cancer: the worldwide retrospective study
Source: BioData Min. 2023 Jul 18;16:21. doi: 10.1186/s13040-023-00335-z (PMC10353146; doi:10.1186/s13040-023-00335-z)
Supplement: Supplementary file 2 — Additional file 2: Supplement File 1. The Neural network-based prognostic predictive tool for GCC patients. [file 13040_2023_335_MOESM2_ESM.zip › Supplement File 1/jedi/third_party/typeshed/third_party/2and3/paramiko/ssh_exception.pyi]

import socket
from typing import List, Mapping, Tuple, Union

from paramiko.pkey import PKey

class SSHException(Exception): ...
class AuthenticationException(SSHException): ...
class PasswordRequiredException(AuthenticationException): ...

class BadAuthenticationType(AuthenticationException):
    allowed_types: List[str]
    explanation: str
    def __init__(self, explanation: str, types: List[str]) -> None: ...

class PartialAuthentication(AuthenticationException):
    allowed_types: List[str]
    def __init__(self, types: List[str]) -> None: ...

class ChannelException(SSHException):
    code: int
    text: str
    def __init__(self, code: int, text: str) -> None: ...

class BadHostKeyException(SSHException):
    hostname: str
    key: PKey
    expected_key: PKey
    def __init__(self, hostname: str, got_key: PKey, expected_key: PKey) -> None: ...

class ProxyCommandFailure(SSHException):
    command: str
    error: str
    def __init__(self, command: str, error: str) -> None: ...

class NoValidConnectionsError(socket.error):
    errors: Mapping[Union[Tuple[str, int], Tuple[str, int, int, int]], Exception]
    def __init__(self, errors: Mapping[Union[Tuple[str, int], Tuple[str, int, int, int]], Exception]) -> None: ...
    def __reduce__(self) -> Tuple[type, Tuple[Mapping[Union[Tuple[str, int], Tuple[str, int, int, int]], Exception]]]: ...

class CouldNotCanonicalize(SSHException): ...
class ConfigParseError(SSHException): ...
