# Supplementary material for: Neural network-based prognostic predictive tool for gastric cardiac cancer: the worldwide retrospective study
Source: BioData Min. 2023 Jul 18;16:21. doi: 10.1186/s13040-023-00335-z (PMC10353146; doi:10.1186/s13040-023-00335-z)
Supplement: Supplementary file 2 — Additional file 2: Supplement File 1. The Neural network-based prognostic predictive tool for GCC patients. [file 13040_2023_335_MOESM2_ESM.zip › Supplement File 1/jedi/third_party/typeshed/third_party/2and3/paramiko/ber.pyi]

from typing import Any, Iterable, List, Union

class BERException(Exception): ...

class BER:
    content: bytes
    idx: int
    def __init__(self, content: bytes = ...) -> None: ...
    def asbytes(self) -> bytes: ...
    def decode(self) -> Union[None, int, List[int]]: ...
    def decode_next(self) -> Union[None, int, List[int]]: ...
    @staticmethod
    def decode_sequence(data: bytes) -> List[Union[int, List[int]]]: ...
    def encode_tlv(self, ident: int, val: bytes) -> None: ...
    def encode(self, x: Any) -> None: ...
    @staticmethod
    def encode_sequence(data: Iterable[str]) -> bytes: ...
