# Supplementary material for: Neural network-based prognostic predictive tool for gastric cardiac cancer: the worldwide retrospective study
Source: BioData Min. 2023 Jul 18;16:21. doi: 10.1186/s13040-023-00335-z (PMC10353146; doi:10.1186/s13040-023-00335-z)
Supplement: Supplementary file 2 — Additional file 2: Supplement File 1. The Neural network-based prognostic predictive tool for GCC patients. [file 13040_2023_335_MOESM2_ESM.zip › Supplement File 1/jedi/third_party/typeshed/third_party/2and3/paramiko/primes.pyi]

from typing import Dict, List, Tuple

class ModulusPack:
    pack: Dict[int, List[Tuple[int, int]]]
    discarded: List[Tuple[int, str]]
    def __init__(self) -> None: ...
    def read_file(self, filename: str) -> None: ...
    def get_modulus(self, min: int, prefer: int, max: int) -> Tuple[int, int]: ...
