# Supplementary material for: Neural network-based prognostic predictive tool for gastric cardiac cancer: the worldwide retrospective study
Source: BioData Min. 2023 Jul 18;16:21. doi: 10.1186/s13040-023-00335-z (PMC10353146; doi:10.1186/s13040-023-00335-z)
Supplement: Supplementary file 2 — Additional file 2: Supplement File 1. The Neural network-based prognostic predictive tool for GCC patients. [file 13040_2023_335_MOESM2_ESM.zip › Supplement File 1/jedi/third_party/typeshed/third_party/2and3/paramiko/win_pageant.pyi]

import ctypes.wintypes
import sys

assert sys.platform == "win32"

win32con_WM_COPYDATA: int

def can_talk_to_agent(): ...

class COPYDATASTRUCT(ctypes.Structure): ...

class PageantConnection:
    def __init__(self) -> None: ...
    def send(self, data: bytes) -> None: ...
    def recv(self, n: int) -> bytes: ...
    def close(self) -> None: ...
