# Supplementary material for: Neural network-based prognostic predictive tool for gastric cardiac cancer: the worldwide retrospective study
Source: BioData Min. 2023 Jul 18;16:21. doi: 10.1186/s13040-023-00335-z (PMC10353146; doi:10.1186/s13040-023-00335-z)
Supplement: Supplementary file 2 — Additional file 2: Supplement File 1. The Neural network-based prognostic predictive tool for GCC patients. [file 13040_2023_335_MOESM2_ESM.zip › Supplement File 1/jedi/third_party/typeshed/third_party/2and3/flask/debughelpers.pyi]

from typing import Any

class UnexpectedUnicodeError(AssertionError, UnicodeError): ...

class DebugFilesKeyError(KeyError, AssertionError):
    msg: Any = ...
    def __init__(self, request: Any, key: Any) -> None: ...

class FormDataRoutingRedirect(AssertionError):
    def __init__(self, request: Any) -> None: ...

def attach_enctype_error_multidict(request: Any): ...
def explain_template_loading_attempts(app: Any, template: Any, attempts: Any) -> None: ...
def explain_ignored_app_run() -> None: ...
