# Supplementary material for: Neural network-based prognostic predictive tool for gastric cardiac cancer: the worldwide retrospective study
Source: BioData Min. 2023 Jul 18;16:21. doi: 10.1186/s13040-023-00335-z (PMC10353146; doi:10.1186/s13040-023-00335-z)
Supplement: Supplementary file 2 — Additional file 2: Supplement File 1. The Neural network-based prognostic predictive tool for GCC patients. [file 13040_2023_335_MOESM2_ESM.zip › Supplement File 1/jedi/third_party/typeshed/third_party/2and3/flask/globals.pyi]

from typing import Any

from werkzeug.local import LocalStack

from .app import Flask
from .wrappers import Request

class _FlaskLocalProxy(Flask):
    def _get_current_object(self) -> Flask: ...

_request_ctx_stack: LocalStack
_app_ctx_stack: LocalStack
current_app: _FlaskLocalProxy
request: Request
session: Any
g: Any
