# Supplementary material for: Neural network-based prognostic predictive tool for gastric cardiac cancer: the worldwide retrospective study
Source: BioData Min. 2023 Jul 18;16:21. doi: 10.1186/s13040-023-00335-z (PMC10353146; doi:10.1186/s13040-023-00335-z)
Supplement: Supplementary file 2 — Additional file 2: Supplement File 1. The Neural network-based prognostic predictive tool for GCC patients. [file 13040_2023_335_MOESM2_ESM.zip › Supplement File 1/jedi/third_party/typeshed/third_party/2and3/flask/wrappers.pyi]

from typing import Any, Dict, Optional

from werkzeug.exceptions import HTTPException
from werkzeug.routing import Rule
from werkzeug.wrappers import Request as RequestBase, Response as ResponseBase

class JSONMixin:
    @property
    def is_json(self) -> bool: ...
    @property
    def json(self): ...
    def get_json(self, force: bool = ..., silent: bool = ..., cache: bool = ...): ...
    def on_json_loading_failed(self, e: Any) -> None: ...

class Request(RequestBase, JSONMixin):
    url_rule: Optional[Rule] = ...
    view_args: Dict[str, Any] = ...
    routing_exception: Optional[HTTPException] = ...
    # Request is making the max_content_length readonly, where it was not the
    # case in its supertype.
    # We would require something like https://github.com/python/typing/issues/241
    @property
    def max_content_length(self) -> Optional[int]: ...  # type: ignore
    @property
    def endpoint(self) -> Optional[str]: ...
    @property
    def blueprint(self) -> Optional[str]: ...

class Response(ResponseBase, JSONMixin):
    default_mimetype: Optional[str] = ...
    @property
    def max_cookie_size(self) -> int: ...
