# Supplementary material for: Neural network-based prognostic predictive tool for gastric cardiac cancer: the worldwide retrospective study
Source: BioData Min. 2023 Jul 18;16:21. doi: 10.1186/s13040-023-00335-z (PMC10353146; doi:10.1186/s13040-023-00335-z)
Supplement: Supplementary file 2 — Additional file 2: Supplement File 1. The Neural network-based prognostic predictive tool for GCC patients. [file 13040_2023_335_MOESM2_ESM.zip › Supplement File 1/jedi/third_party/typeshed/third_party/2and3/flask/json/__init__.pyi]

import json as _json
from typing import Any

from jinja2 import Markup

class JSONEncoder(_json.JSONEncoder):
    def default(self, o: Any): ...

class JSONDecoder(_json.JSONDecoder): ...

def detect_encoding(data: bytes) -> str: ...  # undocumented
def dumps(obj: Any, **kwargs: Any): ...
def dump(obj: Any, fp: Any, **kwargs: Any) -> None: ...
def loads(s: Any, **kwargs: Any): ...
def load(fp: Any, **kwargs: Any): ...
def htmlsafe_dumps(obj: Any, **kwargs: Any): ...
def htmlsafe_dump(obj: Any, fp: Any, **kwargs: Any) -> None: ...
def jsonify(*args: Any, **kwargs: Any): ...
def tojson_filter(obj: Any, **kwargs: Any) -> Markup: ...  # undocumented
