# Supplementary material for: Neural network-based prognostic predictive tool for gastric cardiac cancer: the worldwide retrospective study
Source: BioData Min. 2023 Jul 18;16:21. doi: 10.1186/s13040-023-00335-z (PMC10353146; doi:10.1186/s13040-023-00335-z)
Supplement: Supplementary file 2 — Additional file 2: Supplement File 1. The Neural network-based prognostic predictive tool for GCC patients. [file 13040_2023_335_MOESM2_ESM.zip › Supplement File 1/jedi/third_party/typeshed/third_party/2and3/flask/json/tag.pyi]

from typing import Any, Optional

class JSONTag:
    key: Any = ...
    serializer: Any = ...
    def __init__(self, serializer: Any) -> None: ...
    def check(self, value: Any) -> None: ...
    def to_json(self, value: Any) -> None: ...
    def to_python(self, value: Any) -> None: ...
    def tag(self, value: Any): ...

class TagDict(JSONTag):
    key: str = ...
    def check(self, value: Any): ...
    def to_json(self, value: Any): ...
    def to_python(self, value: Any): ...

class PassDict(JSONTag):
    def check(self, value: Any): ...
    def to_json(self, value: Any): ...
    tag: Any = ...

class TagTuple(JSONTag):
    key: str = ...
    def check(self, value: Any): ...
    def to_json(self, value: Any): ...
    def to_python(self, value: Any): ...

class PassList(JSONTag):
    def check(self, value: Any): ...
    def to_json(self, value: Any): ...
    tag: Any = ...

class TagBytes(JSONTag):
    key: str = ...
    def check(self, value: Any): ...
    def to_json(self, value: Any): ...
    def to_python(self, value: Any): ...

class TagMarkup(JSONTag):
    key: str = ...
    def check(self, value: Any): ...
    def to_json(self, value: Any): ...
    def to_python(self, value: Any): ...

class TagUUID(JSONTag):
    key: str = ...
    def check(self, value: Any): ...
    def to_json(self, value: Any): ...
    def to_python(self, value: Any): ...

class TagDateTime(JSONTag):
    key: str = ...
    def check(self, value: Any): ...
    def to_json(self, value: Any): ...
    def to_python(self, value: Any): ...

class TaggedJSONSerializer:
    default_tags: Any = ...
    tags: Any = ...
    order: Any = ...
    def __init__(self) -> None: ...
    def register(self, tag_class: Any, force: bool = ..., index: Optional[Any] = ...) -> None: ...
    def tag(self, value: Any): ...
    def untag(self, value: Any): ...
    def dumps(self, value: Any): ...
    def loads(self, value: Any): ...
