# Supplementary material for: Neural network-based prognostic predictive tool for gastric cardiac cancer: the worldwide retrospective study
Source: BioData Min. 2023 Jul 18;16:21. doi: 10.1186/s13040-023-00335-z (PMC10353146; doi:10.1186/s13040-023-00335-z)
Supplement: Supplementary file 2 — Additional file 2: Supplement File 1. The Neural network-based prognostic predictive tool for GCC patients. [file 13040_2023_335_MOESM2_ESM.zip › Supplement File 1/jedi/third_party/typeshed/third_party/2and3/flask/signals.pyi]

from typing import Any, Optional

signals_available: bool

class Namespace:
    def signal(self, name: Any, doc: Optional[Any] = ...): ...

class _FakeSignal:
    name: Any = ...
    __doc__: Any = ...
    def __init__(self, name: Any, doc: Optional[Any] = ...) -> None: ...
    send: Any = ...
    connect: Any = ...
    disconnect: Any = ...
    has_receivers_for: Any = ...
    receivers_for: Any = ...
    temporarily_connected_to: Any = ...
    connected_to: Any = ...

template_rendered: Any
before_render_template: Any
request_started: Any
request_finished: Any
request_tearing_down: Any
got_request_exception: Any
appcontext_tearing_down: Any
appcontext_pushed: Any
appcontext_popped: Any
message_flashed: Any
