# Supplementary material for: Neural network-based prognostic predictive tool for gastric cardiac cancer: the worldwide retrospective study
Source: BioData Min. 2023 Jul 18;16:21. doi: 10.1186/s13040-023-00335-z (PMC10353146; doi:10.1186/s13040-023-00335-z)
Supplement: Supplementary file 2 — Additional file 2: Supplement File 1. The Neural network-based prognostic predictive tool for GCC patients. [file 13040_2023_335_MOESM2_ESM.zip › Supplement File 1/jedi/third_party/typeshed/third_party/2and3/flask/templating.pyi]

from typing import Any, Iterable, Text, Union

from jinja2 import BaseLoader, Environment as BaseEnvironment

class Environment(BaseEnvironment):
    app: Any = ...
    def __init__(self, app: Any, **options: Any) -> None: ...

class DispatchingJinjaLoader(BaseLoader):
    app: Any = ...
    def __init__(self, app: Any) -> None: ...
    def get_source(self, environment: Any, template: Any): ...
    def list_templates(self): ...

def render_template(template_name_or_list: Union[Text, Iterable[Text]], **context: Any) -> Text: ...
def render_template_string(source: Text, **context: Any) -> Text: ...
