# Supplementary material for: Neural network-based prognostic predictive tool for gastric cardiac cancer: the worldwide retrospective study
Source: BioData Min. 2023 Jul 18;16:21. doi: 10.1186/s13040-023-00335-z (PMC10353146; doi:10.1186/s13040-023-00335-z)
Supplement: Supplementary file 2 — Additional file 2: Supplement File 1. The Neural network-based prognostic predictive tool for GCC patients. [file 13040_2023_335_MOESM2_ESM.zip › Supplement File 1/jedi/third_party/typeshed/third_party/2and3/flask/config.pyi]

from typing import Any, Dict, Optional

class ConfigAttribute:
    __name__: Any = ...
    get_converter: Any = ...
    def __init__(self, name: Any, get_converter: Optional[Any] = ...) -> None: ...
    def __get__(self, obj: Any, type: Optional[Any] = ...): ...
    def __set__(self, obj: Any, value: Any) -> None: ...

class Config(Dict[str, Any]):
    root_path: Any = ...
    def __init__(self, root_path: Any, defaults: Optional[Any] = ...) -> None: ...
    def from_envvar(self, variable_name: Any, silent: bool = ...): ...
    def from_pyfile(self, filename: Any, silent: bool = ...): ...
    def from_object(self, obj: Any) -> None: ...
    def from_json(self, filename: Any, silent: bool = ...): ...
    def from_mapping(self, *mapping: Any, **kwargs: Any): ...
    def get_namespace(self, namespace: Any, lowercase: bool = ..., trim_namespace: bool = ...): ...
