# Supplementary material for: Neural network-based prognostic predictive tool for gastric cardiac cancer: the worldwide retrospective study
Source: BioData Min. 2023 Jul 18;16:21. doi: 10.1186/s13040-023-00335-z (PMC10353146; doi:10.1186/s13040-023-00335-z)
Supplement: Supplementary file 2 — Additional file 2: Supplement File 1. The Neural network-based prognostic predictive tool for GCC patients. [file 13040_2023_335_MOESM2_ESM.zip › Supplement File 1/jedi/third_party/typeshed/third_party/2and3/flask/views.pyi]

from typing import Any

http_method_funcs: Any

class View:
    methods: Any = ...
    provide_automatic_options: Any = ...
    decorators: Any = ...
    def dispatch_request(self, *args: Any, **kwargs: Any) -> Any: ...
    @classmethod
    def as_view(cls, name: Any, *class_args: Any, **class_kwargs: Any): ...

class MethodViewType(type):
    def __init__(self, name: Any, bases: Any, d: Any) -> None: ...

class MethodView(View, metaclass=MethodViewType):
    def dispatch_request(self, *args: Any, **kwargs: Any) -> Any: ...
