# Supplementary material for: Neural network-based prognostic predictive tool for gastric cardiac cancer: the worldwide retrospective study
Source: BioData Min. 2023 Jul 18;16:21. doi: 10.1186/s13040-023-00335-z (PMC10353146; doi:10.1186/s13040-023-00335-z)
Supplement: Supplementary file 2 — Additional file 2: Supplement File 1. The Neural network-based prognostic predictive tool for GCC patients. [file 13040_2023_335_MOESM2_ESM.zip › Supplement File 1/jedi/third_party/typeshed/third_party/2and3/pyre_extensions.pyi]

from typing import Any, List, Optional, Type, TypeVar

_T = TypeVar("_T")

def none_throws(optional: Optional[_T], message: str = ...) -> _T: ...
def safe_cast(new_type: Type[_T], value: Any) -> _T: ...
def ParameterSpecification(__name: str) -> List[Type[Any]]: ...
