# Supplementary material for: Neural network-based prognostic predictive tool for gastric cardiac cancer: the worldwide retrospective study
Source: BioData Min. 2023 Jul 18;16:21. doi: 10.1186/s13040-023-00335-z (PMC10353146; doi:10.1186/s13040-023-00335-z)
Supplement: Supplementary file 2 — Additional file 2: Supplement File 1. The Neural network-based prognostic predictive tool for GCC patients. [file 13040_2023_335_MOESM2_ESM.zip › Supplement File 1/jedi/third_party/typeshed/third_party/2and3/pymysql/constants/COMMAND.pyi]

COM_SLEEP: int
COM_QUIT: int
COM_INIT_DB: int
COM_QUERY: int
COM_FIELD_LIST: int
COM_CREATE_DB: int
COM_DROP_DB: int
COM_REFRESH: int
COM_SHUTDOWN: int
COM_STATISTICS: int
COM_PROCESS_INFO: int
COM_CONNECT: int
COM_PROCESS_KILL: int
COM_DEBUG: int
COM_PING: int
COM_TIME: int
COM_DELAYED_INSERT: int
COM_CHANGE_USER: int
COM_BINLOG_DUMP: int
COM_TABLE_DUMP: int
COM_CONNECT_OUT: int
COM_REGISTER_SLAVE: int
