# Supplementary material for: Neural network-based prognostic predictive tool for gastric cardiac cancer: the worldwide retrospective study
Source: BioData Min. 2023 Jul 18;16:21. doi: 10.1186/s13040-023-00335-z (PMC10353146; doi:10.1186/s13040-023-00335-z)
Supplement: Supplementary file 2 — Additional file 2: Supplement File 1. The Neural network-based prognostic predictive tool for GCC patients. [file 13040_2023_335_MOESM2_ESM.zip › Supplement File 1/jedi/third_party/typeshed/third_party/2and3/pymysql/constants/CLIENT.pyi]

LONG_PASSWORD: int
FOUND_ROWS: int
LONG_FLAG: int
CONNECT_WITH_DB: int
NO_SCHEMA: int
COMPRESS: int
ODBC: int
LOCAL_FILES: int
IGNORE_SPACE: int
PROTOCOL_41: int
INTERACTIVE: int
SSL: int
IGNORE_SIGPIPE: int
TRANSACTIONS: int
SECURE_CONNECTION: int
MULTI_STATEMENTS: int
MULTI_RESULTS: int
CAPABILITIES: int
