# Supplementary material for: Neural network-based prognostic predictive tool for gastric cardiac cancer: the worldwide retrospective study
Source: BioData Min. 2023 Jul 18;16:21. doi: 10.1186/s13040-023-00335-z (PMC10353146; doi:10.1186/s13040-023-00335-z)
Supplement: Supplementary file 2 — Additional file 2: Supplement File 1. The Neural network-based prognostic predictive tool for GCC patients. [file 13040_2023_335_MOESM2_ESM.zip › Supplement File 1/jedi/third_party/typeshed/third_party/2and3/pymysql/constants/SERVER_STATUS.pyi]

SERVER_STATUS_IN_TRANS: int
SERVER_STATUS_AUTOCOMMIT: int
SERVER_MORE_RESULTS_EXISTS: int
SERVER_QUERY_NO_GOOD_INDEX_USED: int
SERVER_QUERY_NO_INDEX_USED: int
SERVER_STATUS_CURSOR_EXISTS: int
SERVER_STATUS_LAST_ROW_SENT: int
SERVER_STATUS_DB_DROPPED: int
SERVER_STATUS_NO_BACKSLASH_ESCAPES: int
SERVER_STATUS_METADATA_CHANGED: int
