# Supplementary material for: Neural network-based prognostic predictive tool for gastric cardiac cancer: the worldwide retrospective study
Source: BioData Min. 2023 Jul 18;16:21. doi: 10.1186/s13040-023-00335-z (PMC10353146; doi:10.1186/s13040-023-00335-z)
Supplement: Supplementary file 2 — Additional file 2: Supplement File 1. The Neural network-based prognostic predictive tool for GCC patients. [file 13040_2023_335_MOESM2_ESM.zip › Supplement File 1/jedi/third_party/typeshed/third_party/2and3/pymysql/constants/FIELD_TYPE.pyi]

DECIMAL: int
TINY: int
SHORT: int
LONG: int
FLOAT: int
DOUBLE: int
NULL: int
TIMESTAMP: int
LONGLONG: int
INT24: int
DATE: int
TIME: int
DATETIME: int
YEAR: int
NEWDATE: int
VARCHAR: int
BIT: int
NEWDECIMAL: int
ENUM: int
SET: int
TINY_BLOB: int
MEDIUM_BLOB: int
LONG_BLOB: int
BLOB: int
VAR_STRING: int
STRING: int
GEOMETRY: int
CHAR: int
INTERVAL: int
