# Supplementary material for: Neural network-based prognostic predictive tool for gastric cardiac cancer: the worldwide retrospective study
Source: BioData Min. 2023 Jul 18;16:21. doi: 10.1186/s13040-023-00335-z (PMC10353146; doi:10.1186/s13040-023-00335-z)
Supplement: Supplementary file 2 — Additional file 2: Supplement File 1. The Neural network-based prognostic predictive tool for GCC patients. [file 13040_2023_335_MOESM2_ESM.zip › Supplement File 1/jedi/third_party/typeshed/third_party/2and3/pymysql/err.pyi]

import builtins
from typing import Dict, NoReturn, Type

from .constants import ER as ER

class MySQLError(Exception): ...
class Warning(builtins.Warning, MySQLError): ...
class Error(MySQLError): ...
class InterfaceError(Error): ...
class DatabaseError(Error): ...
class DataError(DatabaseError): ...
class OperationalError(DatabaseError): ...
class IntegrityError(DatabaseError): ...
class InternalError(DatabaseError): ...
class ProgrammingError(DatabaseError): ...
class NotSupportedError(DatabaseError): ...

error_map: Dict[int, Type[DatabaseError]]

def raise_mysql_exception(data) -> NoReturn: ...
