# Supplementary material for: Neural network-based prognostic predictive tool for gastric cardiac cancer: the worldwide retrospective study
Source: BioData Min. 2023 Jul 18;16:21. doi: 10.1186/s13040-023-00335-z (PMC10353146; doi:10.1186/s13040-023-00335-z)
Supplement: Supplementary file 2 — Additional file 2: Supplement File 1. The Neural network-based prognostic predictive tool for GCC patients. [file 13040_2023_335_MOESM2_ESM.zip › Supplement File 1/jedi/third_party/typeshed/third_party/2and3/pymysql/charset.pyi]

from typing import Any

MBLENGTH: Any

class Charset:
    is_default: Any
    def __init__(self, id, name, collation, is_default): ...

class Charsets:
    def __init__(self): ...
    def add(self, c): ...
    def by_id(self, id): ...
    def by_name(self, name): ...

def charset_by_name(name): ...
def charset_by_id(id): ...
