# Supplementary material for: Neural network-based prognostic predictive tool for gastric cardiac cancer: the worldwide retrospective study
Source: BioData Min. 2023 Jul 18;16:21. doi: 10.1186/s13040-023-00335-z (PMC10353146; doi:10.1186/s13040-023-00335-z)
Supplement: Supplementary file 2 — Additional file 2: Supplement File 1. The Neural network-based prognostic predictive tool for GCC patients. [file 13040_2023_335_MOESM2_ESM.zip › Supplement File 1/jedi/third_party/typeshed/third_party/2and3/pymysql/converters.pyi]

from typing import Any

from .charset import charset_by_id as charset_by_id
from .constants import FIELD_TYPE as FIELD_TYPE, FLAG as FLAG

PYTHON3: Any
ESCAPE_REGEX: Any
ESCAPE_MAP: Any

def escape_item(val, charset): ...
def escape_dict(val, charset): ...
def escape_sequence(val, charset): ...
def escape_set(val, charset): ...
def escape_bool(value): ...
def escape_object(value): ...

escape_int: Any

escape_long: Any

def escape_float(value): ...
def escape_string(value): ...
def escape_unicode(value): ...
def escape_None(value): ...
def escape_timedelta(obj): ...
def escape_time(obj): ...
def escape_datetime(obj): ...
def escape_date(obj): ...
def escape_struct_time(obj): ...
def convert_datetime(connection, field, obj): ...
def convert_timedelta(connection, field, obj): ...
def convert_time(connection, field, obj): ...
def convert_date(connection, field, obj): ...
def convert_mysql_timestamp(connection, field, timestamp): ...
def convert_set(s): ...
def convert_bit(connection, field, b): ...
def convert_characters(connection, field, data): ...
def convert_int(connection, field, data): ...
def convert_long(connection, field, data): ...
def convert_float(connection, field, data): ...

encoders: Any
decoders: Any
conversions: Any

def convert_decimal(connection, field, data): ...
def escape_decimal(obj): ...
