# Supplementary material for: Neural network-based prognostic predictive tool for gastric cardiac cancer: the worldwide retrospective study
Source: BioData Min. 2023 Jul 18;16:21. doi: 10.1186/s13040-023-00335-z (PMC10353146; doi:10.1186/s13040-023-00335-z)
Supplement: Supplementary file 2 — Additional file 2: Supplement File 1. The Neural network-based prognostic predictive tool for GCC patients. [file 13040_2023_335_MOESM2_ESM.zip › Supplement File 1/jedi/third_party/typeshed/third_party/2and3/singledispatch.pyi]

from typing import Any, Callable, Generic, Mapping, TypeVar, overload

_T = TypeVar("_T")

class _SingleDispatchCallable(Generic[_T]):
    registry: Mapping[Any, Callable[..., _T]]
    def dispatch(self, cls: Any) -> Callable[..., _T]: ...
    @overload
    def register(self, cls: Any) -> Callable[[Callable[..., _T]], Callable[..., _T]]: ...
    @overload
    def register(self, cls: Any, func: Callable[..., _T]) -> Callable[..., _T]: ...
    def _clear_cache(self) -> None: ...
    def __call__(self, *args: Any, **kwargs: Any) -> _T: ...

def singledispatch(func: Callable[..., _T]) -> _SingleDispatchCallable[_T]: ...
