# Supplementary material for: Neural network-based prognostic predictive tool for gastric cardiac cancer: the worldwide retrospective study
Source: BioData Min. 2023 Jul 18;16:21. doi: 10.1186/s13040-023-00335-z (PMC10353146; doi:10.1186/s13040-023-00335-z)
Supplement: Supplementary file 2 — Additional file 2: Supplement File 1. The Neural network-based prognostic predictive tool for GCC patients. [file 13040_2023_335_MOESM2_ESM.zip › Supplement File 1/jedi/third_party/typeshed/third_party/2and3/markupsafe/_compat.pyi]

import sys
from typing import Iterator, Mapping, Tuple, TypeVar

_K = TypeVar("_K")
_V = TypeVar("_V")

PY2: bool

def iteritems(d: Mapping[_K, _V]) -> Iterator[Tuple[_K, _V]]: ...

if sys.version_info >= (3,):
    text_type = str
    string_types = (str,)
    unichr = chr
    int_types = (int,)
else:
    from __builtin__ import unichr as unichr

    text_type = unicode
    string_types = (str, unicode)
    int_types = (int, long)
