# Supplementary material for: Neural network-based prognostic predictive tool for gastric cardiac cancer: the worldwide retrospective study
Source: BioData Min. 2023 Jul 18;16:21. doi: 10.1186/s13040-023-00335-z (PMC10353146; doi:10.1186/s13040-023-00335-z)
Supplement: Supplementary file 2 — Additional file 2: Supplement File 1. The Neural network-based prognostic predictive tool for GCC patients. [file 13040_2023_335_MOESM2_ESM.zip › Supplement File 1/jedi/third_party/typeshed/third_party/2and3/markupsafe/_speedups.pyi]

from typing import Text, Union

from . import Markup
from ._compat import text_type

def escape(s: Union[Markup, Text]) -> Markup: ...
def escape_silent(s: Union[None, Markup, Text]) -> Markup: ...
def soft_unicode(s: Text) -> text_type: ...
