# Supplementary material for: Neural network-based prognostic predictive tool for gastric cardiac cancer: the worldwide retrospective study
Source: BioData Min. 2023 Jul 18;16:21. doi: 10.1186/s13040-023-00335-z (PMC10353146; doi:10.1186/s13040-023-00335-z)
Supplement: Supplementary file 2 — Additional file 2: Supplement File 1. The Neural network-based prognostic predictive tool for GCC patients. [file 13040_2023_335_MOESM2_ESM.zip › Supplement File 1/jedi/third_party/typeshed/third_party/2and3/chardet/universaldetector.pyi]

from logging import Logger
from typing import Dict, Optional, Pattern
from typing_extensions import TypedDict

class _FinalResultType(TypedDict):
    encoding: str
    confidence: float
    language: str

class _IntermediateResultType(TypedDict):
    encoding: Optional[str]
    confidence: float
    language: Optional[str]

class UniversalDetector(object):
    MINIMUM_THRESHOLD: float
    HIGH_BYTE_DETECTOR: Pattern[bytes]
    ESC_DETECTOR: Pattern[bytes]
    WIN_BYTE_DETECTOR: Pattern[bytes]
    ISO_WIN_MAP: Dict[str, str]

    result: _IntermediateResultType
    done: bool
    lang_filter: int
    logger: Logger
    def __init__(self, lang_filter: int = ...) -> None: ...
    def reset(self) -> None: ...
    def feed(self, byte_str: bytes) -> None: ...
    def close(self) -> _FinalResultType: ...
