# Supplementary material for: Neural network-based prognostic predictive tool for gastric cardiac cancer: the worldwide retrospective study
Source: BioData Min. 2023 Jul 18;16:21. doi: 10.1186/s13040-023-00335-z (PMC10353146; doi:10.1186/s13040-023-00335-z)
Supplement: Supplementary file 2 — Additional file 2: Supplement File 1. The Neural network-based prognostic predictive tool for GCC patients. [file 13040_2023_335_MOESM2_ESM.zip › Supplement File 1/jedi/third_party/typeshed/third_party/2and3/chardet/langcyrillicmodel.pyi]

from typing import Tuple

from . import _LangModelType

KOI8R_char_to_order_map: Tuple[int, ...]
win1251_char_to_order_map: Tuple[int, ...]
latin5_char_to_order_map: Tuple[int, ...]
macCyrillic_char_to_order_map: Tuple[int, ...]
IBM855_char_to_order_map: Tuple[int, ...]
IBM866_char_to_order_map: Tuple[int, ...]
RussianLangModel: Tuple[int, ...]
Koi8rModel: _LangModelType
Win1251CyrillicModel: _LangModelType
Latin5CyrillicModel: _LangModelType
MacCyrillicModel: _LangModelType
Ibm866Model: _LangModelType
Ibm855Model: _LangModelType
