# Supplementary material for: Neural network-based prognostic predictive tool for gastric cardiac cancer: the worldwide retrospective study
Source: BioData Min. 2023 Jul 18;16:21. doi: 10.1186/s13040-023-00335-z (PMC10353146; doi:10.1186/s13040-023-00335-z)
Supplement: Supplementary file 2 — Additional file 2: Supplement File 1. The Neural network-based prognostic predictive tool for GCC patients. [file 13040_2023_335_MOESM2_ESM.zip › Supplement File 1/jedi/third_party/typeshed/third_party/2and3/chardet/__init__.pyi]

import sys
from typing import Any, Tuple

from .universaldetector import UniversalDetector as UniversalDetector

def __getattr__(name: str) -> Any: ...  # incomplete

if sys.version_info >= (3, 8):
    from typing import TypedDict
else:
    from typing_extensions import TypedDict

class _LangModelType(TypedDict):
    char_to_order_map: Tuple[int, ...]
    precedence_matrix: Tuple[int, ...]
    typical_positive_ratio: float
    keep_english_letter: bool
    charset_name: str
    language: str

class _SMModelType(TypedDict):
    class_table: Tuple[int, ...]
    class_factor: int
    state_table: Tuple[int, ...]
    char_len_table: Tuple[int, ...]
    name: str
