# Supplementary material for: Neural network-based prognostic predictive tool for gastric cardiac cancer: the worldwide retrospective study
Source: BioData Min. 2023 Jul 18;16:21. doi: 10.1186/s13040-023-00335-z (PMC10353146; doi:10.1186/s13040-023-00335-z)
Supplement: Supplementary file 2 — Additional file 2: Supplement File 1. The Neural network-based prognostic predictive tool for GCC patients. [file 13040_2023_335_MOESM2_ESM.zip › Supplement File 1/jedi/third_party/typeshed/third_party/2and3/chardet/langhungarianmodel.pyi]

from typing import Tuple

from . import _LangModelType

Latin2_HungarianCharToOrderMap: Tuple[int, ...]
win1250HungarianCharToOrderMap: Tuple[int, ...]
HungarianLangModel: Tuple[int, ...]
Latin2HungarianModel: _LangModelType
Win1250HungarianModel: _LangModelType
