# Supplementary material for: Neural network-based prognostic predictive tool for gastric cardiac cancer: the worldwide retrospective study
Source: BioData Min. 2023 Jul 18;16:21. doi: 10.1186/s13040-023-00335-z (PMC10353146; doi:10.1186/s13040-023-00335-z)
Supplement: Supplementary file 2 — Additional file 2: Supplement File 1. The Neural network-based prognostic predictive tool for GCC patients. [file 13040_2023_335_MOESM2_ESM.zip › Supplement File 1/jedi/third_party/typeshed/third_party/2and3/chardet/enums.pyi]

class InputState(object):
    PURE_ASCII: int
    ESC_ASCII: int
    HIGH_BYTE: int

class LanguageFilter(object):
    CHINESE_SIMPLIFIED: int
    CHINESE_TRADITIONAL: int
    JAPANESE: int
    KOREAN: int
    NON_CJK: int
    ALL: int
    CHINESE: int
    CJK: int

class ProbingState(object):
    DETECTING: int
    FOUND_IT: int
    NOT_ME: int

class MachineState(object):
    START: int
    ERROR: int
    ITS_ME: int

class SequenceLikelihood(object):
    NEGATIVE: int
    UNLIKELY: int
    LIKELY: int
    POSITIVE: int
    @classmethod
    def get_num_categories(cls) -> int: ...

class CharacterCategory(object):
    UNDEFINED: int
    LINE_BREAK: int
    SYMBOL: int
    DIGIT: int
    CONTROL: int
