# Supplementary material for: Neural network-based prognostic predictive tool for gastric cardiac cancer: the worldwide retrospective study
Source: BioData Min. 2023 Jul 18;16:21. doi: 10.1186/s13040-023-00335-z (PMC10353146; doi:10.1186/s13040-023-00335-z)
Supplement: Supplementary file 2 — Additional file 2: Supplement File 1. The Neural network-based prognostic predictive tool for GCC patients. [file 13040_2023_335_MOESM2_ESM.zip › Supplement File 1/jedi/third_party/typeshed/third_party/2and3/dateparser.pyi]

import datetime
from typing import Any, List, Mapping, Optional, Set, Tuple, Union

__version__: str

def parse(
    date_string: str,
    date_formats: Optional[Union[List[str], Tuple[str], Set[str]]] = ...,
    languages: Optional[Union[List[str], Tuple[str], Set[str]]] = ...,
    locales: Optional[Union[List[str], Tuple[str], Set[str]]] = ...,
    region: Optional[str] = ...,
    settings: Optional[Mapping[str, Any]] = ...,
) -> Optional[datetime.datetime]: ...
def __getattr__(name: str) -> Any: ...  # incomplete
