# Supplementary material for: Neural network-based prognostic predictive tool for gastric cardiac cancer: the worldwide retrospective study
Source: BioData Min. 2023 Jul 18;16:21. doi: 10.1186/s13040-023-00335-z (PMC10353146; doi:10.1186/s13040-023-00335-z)
Supplement: Supplementary file 2 — Additional file 2: Supplement File 1. The Neural network-based prognostic predictive tool for GCC patients. [file 13040_2023_335_MOESM2_ESM.zip › Supplement File 1/jedi/third_party/typeshed/third_party/2and3/characteristic/__init__.pyi]

from typing import Any, AnyStr, Callable, Dict, Optional, Sequence, Type, TypeVar, Union

def with_repr(attrs: Sequence[Union[AnyStr, Attribute]]) -> Callable[..., Any]: ...
def with_cmp(attrs: Sequence[Union[AnyStr, Attribute]]) -> Callable[..., Any]: ...
def with_init(attrs: Sequence[Union[AnyStr, Attribute]]) -> Callable[..., Any]: ...
def immutable(attrs: Sequence[Union[AnyStr, Attribute]]) -> Callable[..., Any]: ...
def strip_leading_underscores(attribute_name: AnyStr) -> AnyStr: ...

NOTHING = Any

_T = TypeVar("_T")

def attributes(
    attrs: Sequence[Union[AnyStr, Attribute]],
    apply_with_cmp: bool = ...,
    apply_with_init: bool = ...,
    apply_with_repr: bool = ...,
    apply_immutable: bool = ...,
    store_attributes: Optional[Callable[[type, Attribute], Any]] = ...,
    **kw: Optional[Dict[Any, Any]],
) -> Callable[[Type[_T]], Type[_T]]: ...

class Attribute:
    def __init__(
        self,
        name: AnyStr,
        exclude_from_cmp: bool = ...,
        exclude_from_init: bool = ...,
        exclude_from_repr: bool = ...,
        exclude_from_immutable: bool = ...,
        default_value: Any = ...,
        default_factory: Optional[Callable[[None], Any]] = ...,
        instance_of: Optional[Any] = ...,
        init_aliaser: Optional[Callable[[AnyStr], AnyStr]] = ...,
    ) -> None: ...
