# Supplementary material for: Neural network-based prognostic predictive tool for gastric cardiac cancer: the worldwide retrospective study
Source: BioData Min. 2023 Jul 18;16:21. doi: 10.1186/s13040-023-00335-z (PMC10353146; doi:10.1186/s13040-023-00335-z)
Supplement: Supplementary file 2 — Additional file 2: Supplement File 1. The Neural network-based prognostic predictive tool for GCC patients. [file 13040_2023_335_MOESM2_ESM.zip › Supplement File 1/jedi/third_party/typeshed/third_party/2and3/bleach/__init__.pyi]

from typing import Any, Container, Iterable, Optional, Text

from bleach.linkifier import DEFAULT_CALLBACKS as DEFAULT_CALLBACKS, Linker as Linker, _Callback
from bleach.sanitizer import (
    ALLOWED_ATTRIBUTES as ALLOWED_ATTRIBUTES,
    ALLOWED_PROTOCOLS as ALLOWED_PROTOCOLS,
    ALLOWED_STYLES as ALLOWED_STYLES,
    ALLOWED_TAGS as ALLOWED_TAGS,
    Cleaner as Cleaner,
)

__releasedate__: Text
__version__: Text
VERSION: Any  # packaging.version.Version

def clean(
    text: Text,
    tags: Container[Text] = ...,
    attributes: Any = ...,
    styles: Container[Text] = ...,
    protocols: Container[Text] = ...,
    strip: bool = ...,
    strip_comments: bool = ...,
) -> Text: ...
def linkify(
    text: Text, callbacks: Iterable[_Callback] = ..., skip_tags: Optional[Container[Text]] = ..., parse_email: bool = ...
) -> Text: ...
