# Supplementary material for: Neural network-based prognostic predictive tool for gastric cardiac cancer: the worldwide retrospective study
Source: BioData Min. 2023 Jul 18;16:21. doi: 10.1186/s13040-023-00335-z (PMC10353146; doi:10.1186/s13040-023-00335-z)
Supplement: Supplementary file 2 — Additional file 2: Supplement File 1. The Neural network-based prognostic predictive tool for GCC patients. [file 13040_2023_335_MOESM2_ESM.zip › Supplement File 1/jedi/third_party/typeshed/third_party/2and3/retry/api.pyi]

from logging import Logger
from typing import Any, Callable, Dict, Optional, Sequence, Tuple, Type, TypeVar, Union

_T = TypeVar("_T", bound=Callable[..., Any])
_Decorator = Callable[[_T], _T]
_R = TypeVar("_R")

def retry_call(
    f: Callable[..., _R],
    fargs: Optional[Sequence[Any]] = ...,
    fkwargs: Optional[Dict[str, Any]] = ...,
    exceptions: Union[Type[Exception], Tuple[Type[Exception], ...]] = ...,
    tries: int = ...,
    delay: float = ...,
    max_delay: Optional[float] = ...,
    backoff: float = ...,
    jitter: Union[Tuple[float, float], float] = ...,
    logger: Optional[Logger] = ...,
) -> _R: ...
def retry(
    exceptions: Union[Type[Exception], Tuple[Type[Exception], ...]] = ...,
    tries: int = ...,
    delay: float = ...,
    max_delay: Optional[float] = ...,
    backoff: float = ...,
    jitter: Union[Tuple[float, float], float] = ...,
    logger: Optional[Logger] = ...,
) -> _Decorator: ...
