# Supplementary material for: Neural network-based prognostic predictive tool for gastric cardiac cancer: the worldwide retrospective study
Source: BioData Min. 2023 Jul 18;16:21. doi: 10.1186/s13040-023-00335-z (PMC10353146; doi:10.1186/s13040-023-00335-z)
Supplement: Supplementary file 2 — Additional file 2: Supplement File 1. The Neural network-based prognostic predictive tool for GCC patients. [file 13040_2023_335_MOESM2_ESM.zip › Supplement File 1/jedi/third_party/typeshed/third_party/2and3/redis/__init__.pyi]

from . import client, connection, exceptions, utils

Redis = client.Redis
StrictRedis = client.StrictRedis
BlockingConnectionPool = connection.BlockingConnectionPool
ConnectionPool = connection.ConnectionPool
Connection = connection.Connection
SSLConnection = connection.SSLConnection
UnixDomainSocketConnection = connection.UnixDomainSocketConnection
from_url = utils.from_url
AuthenticationError = exceptions.AuthenticationError
BusyLoadingError = exceptions.BusyLoadingError
ConnectionError = exceptions.ConnectionError
DataError = exceptions.DataError
InvalidResponse = exceptions.InvalidResponse
PubSubError = exceptions.PubSubError
ReadOnlyError = exceptions.ReadOnlyError
RedisError = exceptions.RedisError
ResponseError = exceptions.ResponseError
TimeoutError = exceptions.TimeoutError
WatchError = exceptions.WatchError
