# Supplementary material for: Neural network-based prognostic predictive tool for gastric cardiac cancer: the worldwide retrospective study
Source: BioData Min. 2023 Jul 18;16:21. doi: 10.1186/s13040-023-00335-z (PMC10353146; doi:10.1186/s13040-023-00335-z)
Supplement: Supplementary file 2 — Additional file 2: Supplement File 1. The Neural network-based prognostic predictive tool for GCC patients. [file 13040_2023_335_MOESM2_ESM.zip › Supplement File 1/jedi/third_party/typeshed/third_party/2and3/redis/exceptions.pyi]

class RedisError(Exception): ...

def __unicode__(self): ...

class AuthenticationError(RedisError): ...
class ConnectionError(RedisError): ...
class TimeoutError(RedisError): ...
class BusyLoadingError(ConnectionError): ...
class InvalidResponse(RedisError): ...
class ResponseError(RedisError): ...
class DataError(RedisError): ...
class PubSubError(RedisError): ...
class WatchError(RedisError): ...
class NoScriptError(ResponseError): ...
class ExecAbortError(ResponseError): ...
class ReadOnlyError(ResponseError): ...
class LockError(RedisError, ValueError): ...
