# Supplementary material for: Neural network-based prognostic predictive tool for gastric cardiac cancer: the worldwide retrospective study
Source: BioData Min. 2023 Jul 18;16:21. doi: 10.1186/s13040-023-00335-z (PMC10353146; doi:10.1186/s13040-023-00335-z)
Supplement: Supplementary file 2 — Additional file 2: Supplement File 1. The Neural network-based prognostic predictive tool for GCC patients. [file 13040_2023_335_MOESM2_ESM.zip › Supplement File 1/jedi/third_party/typeshed/third_party/2and3/jinja2/sandbox.pyi]

from typing import Any

from jinja2.environment import Environment

MAX_RANGE: int
UNSAFE_FUNCTION_ATTRIBUTES: Any
UNSAFE_METHOD_ATTRIBUTES: Any
UNSAFE_GENERATOR_ATTRIBUTES: Any

def safe_range(*args): ...
def unsafe(f): ...
def is_internal_attribute(obj, attr): ...
def modifies_known_mutable(obj, attr): ...

class SandboxedEnvironment(Environment):
    sandboxed: bool
    default_binop_table: Any
    default_unop_table: Any
    intercepted_binops: Any
    intercepted_unops: Any
    def intercept_unop(self, operator): ...
    binop_table: Any
    unop_table: Any
    def __init__(self, *args, **kwargs) -> None: ...
    def is_safe_attribute(self, obj, attr, value): ...
    def is_safe_callable(self, obj): ...
    def call_binop(self, context, operator, left, right): ...
    def call_unop(self, context, operator, arg): ...
    def getitem(self, obj, argument): ...
    def getattr(self, obj, attribute): ...
    def unsafe_undefined(self, obj, attribute): ...
    def call(__self, __context, __obj, *args, **kwargs): ...

class ImmutableSandboxedEnvironment(SandboxedEnvironment):
    def is_safe_attribute(self, obj, attr, value): ...
