# Supplementary material for: Neural network-based prognostic predictive tool for gastric cardiac cancer: the worldwide retrospective study
Source: BioData Min. 2023 Jul 18;16:21. doi: 10.1186/s13040-023-00335-z (PMC10353146; doi:10.1186/s13040-023-00335-z)
Supplement: Supplementary file 2 — Additional file 2: Supplement File 1. The Neural network-based prognostic predictive tool for GCC patients. [file 13040_2023_335_MOESM2_ESM.zip › Supplement File 1/jedi/third_party/typeshed/third_party/2and3/jinja2/__init__.pyi]

from jinja2.bccache import (
    BytecodeCache as BytecodeCache,
    FileSystemBytecodeCache as FileSystemBytecodeCache,
    MemcachedBytecodeCache as MemcachedBytecodeCache,
)
from jinja2.environment import Environment as Environment, Template as Template
from jinja2.exceptions import (
    TemplateAssertionError as TemplateAssertionError,
    TemplateError as TemplateError,
    TemplateNotFound as TemplateNotFound,
    TemplatesNotFound as TemplatesNotFound,
    TemplateSyntaxError as TemplateSyntaxError,
    UndefinedError as UndefinedError,
)
from jinja2.filters import (
    contextfilter as contextfilter,
    environmentfilter as environmentfilter,
    evalcontextfilter as evalcontextfilter,
)
from jinja2.loaders import (
    BaseLoader as BaseLoader,
    ChoiceLoader as ChoiceLoader,
    DictLoader as DictLoader,
    FileSystemLoader as FileSystemLoader,
    FunctionLoader as FunctionLoader,
    ModuleLoader as ModuleLoader,
    PackageLoader as PackageLoader,
    PrefixLoader as PrefixLoader,
)
from jinja2.runtime import (
    DebugUndefined as DebugUndefined,
    StrictUndefined as StrictUndefined,
    Undefined as Undefined,
    make_logging_undefined as make_logging_undefined,
)
from jinja2.utils import (
    Markup as Markup,
    clear_caches as clear_caches,
    contextfunction as contextfunction,
    environmentfunction as environmentfunction,
    escape as escape,
    evalcontextfunction as evalcontextfunction,
    is_undefined as is_undefined,
    select_autoescape as select_autoescape,
)
