# Supplementary material for: Neural network-based prognostic predictive tool for gastric cardiac cancer: the worldwide retrospective study
Source: BioData Min. 2023 Jul 18;16:21. doi: 10.1186/s13040-023-00335-z (PMC10353146; doi:10.1186/s13040-023-00335-z)
Supplement: Supplementary file 3 — Additional file 3: Supplement File 2. The raw data of this study. [file 13040_2023_335_MOESM3_ESM.xlsx]

## Sheet: SEER-for model
Age	Sex	Year	Pathology	T	N	M	Stage	size	Surgery	Radiotherapy	Chemotherapy	time	status	History	group
64	Male	2010	8140/3: Adenocarcinoma, NOS	T3	N0	M0	IIB	28	Yes	No	Yes	14	1	Yes	train
80	Female	2011	8145/3: Carcinoma, diffuse type	T4a	N3	M0	IIIC	180	Yes	No	No	62	1	Yes	train
87	Female	2014	8140/3: Adenocarcinoma, NOS	T3	N0	M0	IIB	35	Yes	No	No	1	1	Yes	train
71	Male	2010	8140/3: Adenocarcinoma, NOS	T3	N1	M0	IIIA	12	Yes	Yes	Yes	118	0	Yes	train
88	Female	2015	8490/3: Signet ring cell carcinoma	T3	N1	M0	IIIA	100	No	No	No	1	1	Yes	test
72	Female	2015	8140/3: Adenocarcinoma, NOS	T3	N2	M0	IIIB	90	Yes	Yes	Yes	56	0	Yes	test
67	Male	2015	8140/3: Adenocarcinoma, NOS	T3	N3	M1	IV	50	No	Yes	Yes	4	1	Yes	test
84	Male	2013	8140/3: Adenocarcinoma, NOS	T3	N1	M0	IIIA	24	No	Yes	Yes	11	1	Yes	train
74	Female	2015	8070/3: Squamous cell carcinoma, NOS	T3	N0	M0	IIA	60	Yes	No	No	15	1	Yes	test
39	Female	2012	8490/3: Signet ring cell carcinoma	T4b	N1	M1	IV	90	No	Yes	Yes	8	1	Yes	train
72	Male	2011	8140/3: Adenocarcinoma, NOS	T3	N1	M0	IIIA	30	Yes	Yes	Yes	103	0	Yes	train
86	Male	2015	8490/3: Signet ring cell carcinoma	T2	N2	M0	IIIA	25	No	Yes	Yes	56	0	Yes	test
79	Female	2011	8140/3: Adenocarcinoma, NOS	T3	N2	M0	IIIB	54	Yes	No	Yes	105	0	Yes	train
61	Female	2012	8490/3: Signet ring cell carcinoma	T4a	N0	M0	IIIA	140	No	No	Yes	25	1	Yes	train
69	Male	2013	8140/3: Adenocarcinoma, NOS	T4b	N1	M0	IIIC	40	No	No	Yes	5	1	Yes	train
70	Female	2015	8210/3: Adenocarcinoma in adenomatous polyp	T1a	N0	M0	IA	3	Yes	No	No	11	1	Yes	test
69	Male	2015	8140/3: Adenocarcinoma, NOS	T3	N1	M0	IIIA	60	No	Yes	Yes	15	1	Yes	test
70	Male	2010	8490/3: Signet ring cell carcinoma	T3	N0	M0	IIB	21	Yes	Yes	Yes	119	0	Yes	train
79	Male	2010	8140/3: Adenocarcinoma, NOS	T3	N3	M0	IIIC	22	Yes	No	Yes	20	1	Yes	train
48	Male	2014	8140/3: Adenocarcinoma, NOS	T4b	N2	M0	IIIC	60	Yes	Yes	Yes	65	1	Yes	train
89	Male	2014	8140/3: Adenocarcinoma, NOS	T2	N0	M0	IB	40	No	Yes	No	13	1	Yes	train
59	Male	2015	8140/3: Adenocarcinoma, NOS	T3	N0	M0	IIB	30	No	Yes	No	21	1	Yes	test
78	Female	2010	8140/3: Adenocarcinoma, NOS	T3	N0	M0	IIB	70	Yes	No	No	1	1	Yes	train
67	Male	2010	8480/3: Mucinous adenocarcinoma	T3	N1	M1	IV	30	No	Yes	Yes	6	1	Yes	train
59	Male	2010	8140/3: Adenocarcinoma, NOS	T1a	N0	M0	IA	5	Yes	No	No	115	0	Yes	train
87	Male	2014	8140/3: Adenocarcinoma, NOS	T1a	N0	M0	IA	20	No	No	No	1	1	Yes	train
68	Male	2010	8140/3: Adenocarcinoma, NOS	T1a	N0	M0	IA	16	Yes	No	No	82	1	Yes	train
57	Male	2013	8144/3: Adenocarcinoma, intestinal type	T3	N2	M0	IIIB	34	No	No	Yes	9	1	Yes	train
67	Male	2015	8936/3: Gastrointestinal stromal sarcoma	T2	N0	M0	IA	32	Yes	No	No	58	0	Yes	test
70	Male	2013	8255/3: Adenocarcinoma with mixed subtypes	T3	N0	M0	IIB	32	No	Yes	Yes	72	0	Yes	train
69	Male	2012	8140/3: Adenocarcinoma, NOS	T3	N1	M1	IV	10	No	Yes	Yes	4	1	Yes	train
64	Female	2015	8490/3: Signet ring cell carcinoma	T3	N2	M0	IIIB	41	No	Yes	Yes	16	1	Yes	test
75	Male	2014	8070/3: Squamous cell carcinoma, NOS	T4a	N1	M0	IIIC	980	No	No	No	1	1	Yes	train
76	Male	2015	8140/3: Adenocarcinoma, NOS	T4a	N3	M0	IIIC	170	Yes	No	Yes	22	1	Yes	test
73	Male	2011	8144/3: Adenocarcinoma, intestinal type	T3	N0	M0	IIB	40	Yes	Yes	Yes	27	1	Yes	train
68	Male	2011	8140/3: Adenocarcinoma, NOS	T2	N1	M0	IIB	20	No	Yes	Yes	13	1	Yes	train
66	Male	2013	8140/3: Adenocarcinoma, NOS	T1b	N0	M0	IA	8	Yes	No	No	76	0	Yes	train
82	Male	2012	8490/3: Signet ring cell carcinoma	T2	N1	M0	IIB	45	No	Yes	Yes	9	1	Yes	train
83	Male	2014	8140/3: Adenocarcinoma, NOS	T1b	N0	M0	IA	10	Yes	No	Yes	20	1	Yes	train
62	Male	2010	8144/3: Adenocarcinoma, intestinal type	T3	N1	M0	IIIA	19	Yes	No	Yes	58	1	Yes	train
69	Female	2010	8140/3: Adenocarcinoma, NOS	T2	N0	M0	IB	20	No	Yes	Yes	21	1	Yes	train
56	Male	2011	8140/3: Adenocarcinoma, NOS	T3	N0	M0	IIB	50	Yes	Yes	Yes	43	1	Yes	train
81	Male	2013	8140/3: Adenocarcinoma, NOS	T3	N0	M1	IV	60	No	Yes	No	7	1	Yes	train
74	Male	2012	8480/3: Mucinous adenocarcinoma	T3	N0	M0	IIB	30	Yes	No	No	42	1	Yes	train
52	Male	2011	8490/3: Signet ring cell carcinoma	T3	N1	M0	IIIA	90	Yes	No	Yes	38	1	Yes	train
66	Male	2013	8070/3: Squamous cell carcinoma, NOS	T3	N1	M0	IIIA	35	Yes	Yes	Yes	82	0	Yes	train
72	Female	2010	8140/3: Adenocarcinoma, NOS	T4b	N1	M0	IIIC	100	No	Yes	Yes	12	1	No	train
74	Male	2010	8140/3: Adenocarcinoma, NOS	T2	N1	M0	IIB	21	Yes	Yes	Yes	116	0	No	train
74	Male	2010	8140/3: Adenocarcinoma, NOS	T3	N1	M0	IIIA	16	Yes	No	Yes	14	1	No	train
65	Male	2010	8140/3: Adenocarcinoma, NOS	T4a	N1	M1	IV	51	No	Yes	Yes	10	1	No	train
74	Male	2010	8140/3: Adenocarcinoma, NOS	T4a	N1	M0	IIIC	30	Yes	No	Yes	17	0	No	train
67	Male	2010	8480/3: Mucinous adenocarcinoma	T2	N0	M0	IIA	23	Yes	Yes	Yes	22	1	No	train
76	Male	2010	8140/3: Adenocarcinoma, NOS	T3	N3	M0	IIIC	41	Yes	No	Yes	10	1	No	train
54	Male	2010	8574/3: Adenocarcinoma with neuroendocrine differentiation	T3	N3	M0	IIIC	55	Yes	Yes	Yes	12	1	No	train
58	Male	2010	8140/3: Adenocarcinoma, NOS	T3	N0	M0	IIB	40	Yes	Yes	Yes	43	1	No	train
70	Male	2011	8144/3: Adenocarcinoma, intestinal type	T4a	N2	M0	IIIC	45	Yes	No	Yes	100	0	Yes	train
83	Male	2010	8140/3: Adenocarcinoma, NOS	T2	N1	M0	IIB	20	Yes	No	No	3	1	No	train
59	Male	2010	8140/3: Adenocarcinoma, NOS	T3	N1	M0	IIIA	40	Yes	Yes	Yes	63	1	No	train
54	Male	2010	8490/3: Signet ring cell carcinoma	T1	N1	M1	IV	100	No	No	No	3	1	No	train
80	Male	2010	8560/3: Adenosquamous carcinoma	T3	N3	M0	IIIC	55	Yes	Yes	Yes	10	1	Yes	train
61	Male	2010	8010/3: Carcinoma, NOS	T4b	N2	M0	IIIC	50	No	Yes	Yes	15	1	No	train
82	Male	2010	8140/3: Adenocarcinoma, NOS	T4a	N1	M0	IIIC	52	No	No	No	1	1	No	train
47	Male	2010	8140/3: Adenocarcinoma, NOS	T4a	N1	M0	IIIC	48	Yes	No	Yes	114	0	No	train
96	Male	2010	8140/3: Adenocarcinoma, NOS	T1	N1	M1	IV	40	No	No	No	4	1	No	train
51	Male	2010	8070/3: Squamous cell carcinoma, NOS	T1	N1	M1	IV	80	No	No	Yes	5	1	No	train
48	Female	2010	8490/3: Signet ring cell carcinoma	T1	N1	M1	IV	50	No	Yes	Yes	6	1	No	train
52	Male	2010	8490/3: Signet ring cell carcinoma	T3	N2	M0	IIIB	40	Yes	Yes	Yes	20	1	No	train
67	Male	2010	8490/3: Signet ring cell carcinoma	T3	N1	M0	IIIA	71	Yes	Yes	Yes	12	1	No	train
80	Female	2010	8140/3: Adenocarcinoma, NOS	T4a	N2	M1	IV	400	No	No	No	2	1	No	train
53	Male	2010	8140/3: Adenocarcinoma, NOS	T1	N3	M1	IV	30	No	No	No	1	1	No	train
66	Female	2010	8140/3: Adenocarcinoma, NOS	T2	N1	M0	IIB	40	Yes	Yes	Yes	110	0	No	train
70	Female	2010	8140/3: Adenocarcinoma, NOS	T3	N2	M1	IV	34	No	No	Yes	15	1	No	train
75	Male	2010	8490/3: Signet ring cell carcinoma	T3	N1	M0	IIIA	50	Yes	No	Yes	14	1	No	train
47	Male	2010	8140/3: Adenocarcinoma, NOS	T3	N2	M0	IIIB	49	Yes	No	Yes	92	0	No	train
61	Male	2010	8144/3: Adenocarcinoma, intestinal type	T2	N1	M0	IIB	30	No	Yes	Yes	3	1	No	train
61	Male	2011	8140/3: Adenocarcinoma, NOS	T3	N0	M0	IIB	34	No	Yes	Yes	22	1	No	train
73	Female	2010	8140/3: Adenocarcinoma, NOS	T3	N1	M0	IIIA	35	Yes	Yes	Yes	110	0	No	train
75	Male	2010	8490/3: Signet ring cell carcinoma	T1	N0	M1	IV	30	No	No	No	1	1	No	train
52	Male	2011	8140/3: Adenocarcinoma, NOS	T1a	N2	M1	IV	35	No	No	Yes	6	1	No	train
82	Male	2010	8140/3: Adenocarcinoma, NOS	T4a	N2	M0	IIIC	74	Yes	No	No	5	1	No	train
42	Male	2010	8140/3: Adenocarcinoma, NOS	T3	N3	M0	IIIC	55	Yes	Yes	Yes	35	1	No	train
69	Male	2011	8140/3: Adenocarcinoma, NOS	T3	N3	M0	IIIC	38	Yes	No	No	2	1	No	train
70	Male	2010	8140/3: Adenocarcinoma, NOS	T2	N1	M0	IIB	70	No	Yes	Yes	23	1	No	train
55	Male	2010	8140/3: Adenocarcinoma, NOS	T1b	N2	M0	IIIA	28	Yes	Yes	Yes	26	1	No	train
75	Male	2011	8140/3: Adenocarcinoma, NOS	T3	N1	M0	IIIA	50	No	Yes	Yes	14	1	No	train
86	Male	2011	8140/3: Adenocarcinoma, NOS	T1	N0	M1	IV	15	No	Yes	Yes	20	1	No	train
61	Male	2011	8010/3: Carcinoma, NOS	T1	N2	M1	IV	23	No	Yes	Yes	8	1	No	train
74	Male	2011	8140/3: Adenocarcinoma, NOS	T3	N1	M0	IIIA	75	Yes	Yes	Yes	4	1	No	train
95	Male	2011	8140/3: Adenocarcinoma, NOS	T1a	N0	M0	IA	50	No	Yes	No	22	1	No	train
62	Male	2011	8140/3: Adenocarcinoma, NOS	T2	N1	M1	IV	36	No	No	Yes	10	1	No	train
80	Male	2010	8936/3: Gastrointestinal stromal sarcoma	T2	N0	M0	IA	46	Yes	No	No	111	0	No	train
64	Male	2014	8490/3: Signet ring cell carcinoma	T1b	N0	M0	IB	17	Yes	Yes	Yes	28	1	Yes	train
36	Male	2011	8140/3: Adenocarcinoma, NOS	T3	N1	M1	IV	71	No	Yes	Yes	9	1	No	train
69	Male	2012	8140/3: Adenocarcinoma, NOS	T1b	N0	M0	IB	5	Yes	No	No	95	0	Yes	train
63	Male	2011	8140/3: Adenocarcinoma, NOS	T3	N1	M0	IIIA	41	Yes	No	Yes	53	1	No	train
70	Male	2010	8255/3: Adenocarcinoma with mixed subtypes	T1a	N1	M0	IIB	7	Yes	No	Yes	109	0	No	train
62	Female	2011	8140/3: Adenocarcinoma, NOS	T4b	N2	M0	IIIC	63	Yes	No	Yes	17	1	No	train
65	Male	2011	8140/3: Adenocarcinoma, NOS	T1	N0	M1	IV	15	No	No	Yes	22	1	No	train
66	Male	2011	8140/3: Adenocarcinoma, NOS	T1	N0	M1	IV	40	No	No	Yes	17	1	No	train
61	Male	2011	8140/3: Adenocarcinoma, NOS	T1	N1	M1	IV	59	No	No	Yes	3	1	No	train
68	Male	2011	8140/3: Adenocarcinoma, NOS	T1	N1	M1	IV	70	No	Yes	No	6	1	No	train
76	Male	2011	8490/3: Signet ring cell carcinoma	T3	N0	M0	IIB	24	No	Yes	Yes	77	1	No	train
68	Female	2011	8140/3: Adenocarcinoma, NOS	T1	N1	M1	IV	60	No	No	No	102	0	No	train
57	Male	2011	8140/3: Adenocarcinoma, NOS	T3	N2	M0	IIIB	34	Yes	Yes	Yes	19	1	No	train
62	Male	2011	8490/3: Signet ring cell carcinoma	T1	N2	M1	IV	100	No	No	No	4	1	No	train
57	Female	2011	8140/3: Adenocarcinoma, NOS	T2	N1	M0	IIB	40	Yes	No	No	69	1	No	train
76	Male	2011	8140/3: Adenocarcinoma, NOS	T1a	N0	M0	IA	15	No	No	No	1	1	No	train
56	Female	2013	8010/3: Carcinoma, NOS	T1a	N0	M1	IV	20	No	No	Yes	9	1	Yes	train
57	Female	2011	8140/3: Adenocarcinoma, NOS	T2	N1	M0	IIB	80	No	Yes	Yes	15	1	No	train
83	Male	2011	8140/3: Adenocarcinoma, NOS	T1a	N1	M0	IIB	30	No	Yes	Yes	83	1	No	train
50	Male	2011	8490/3: Signet ring cell carcinoma	T1b	N0	M0	IB	32	Yes	No	No	100	0	No	train
78	Male	2013	8140/3: Adenocarcinoma, NOS	T3	N0	M0	IIB	41	Yes	No	No	70	1	Yes	train
82	Male	2011	8140/3: Adenocarcinoma, NOS	T4b	N0	M1	IV	79	No	No	Yes	15	1	No	train
69	Male	2011	8263/3: Adenocarcinoma in tubulovillous adenoma	T2	N0	M1	IV	40	No	Yes	No	4	1	No	train
57	Female	2011	8140/3: Adenocarcinoma, NOS	T1	N1	M1	IV	30	No	No	No	3	1	No	train
78	Male	2011	8260/3: Papillary adenocarcinoma, NOS	T1b	N0	M0	IA	40	Yes	No	No	68	1	No	train
69	Male	2011	8490/3: Signet ring cell carcinoma	T3	N0	M1	IV	30	No	Yes	Yes	17	1	No	train
66	Male	2010	8140/3: Adenocarcinoma, NOS	T4a	N1	M1	IV	40	No	Yes	Yes	13	1	No	train
52	Male	2011	8140/3: Adenocarcinoma, NOS	T3	N1	M1	IV	30	No	Yes	Yes	4	1	No	train
63	Male	2011	8140/3: Adenocarcinoma, NOS	T2	N1	M0	IIB	30	Yes	Yes	Yes	51	1	No	train
38	Male	2011	8140/3: Adenocarcinoma, NOS	T1	N1	M1	IV	30	Yes	No	Yes	97	0	No	train
83	Male	2011	8140/3: Adenocarcinoma, NOS	T3	N1	M0	IIIA	50	No	Yes	Yes	20	1	Yes	train
65	Female	2011	8480/3: Mucinous adenocarcinoma	T4a	N1	M1	IV	48	No	Yes	Yes	7	1	No	train
69	Female	2011	8140/3: Adenocarcinoma, NOS	T3	N0	M0	IIB	15	No	Yes	Yes	24	1	No	train
94	Female	2011	8140/3: Adenocarcinoma, NOS	T1	N0	M0	IA	40	No	Yes	No	14	1	No	train
56	Female	2011	8490/3: Signet ring cell carcinoma	T3	N1	M0	IIIA	50	Yes	Yes	Yes	12	1	No	train
56	Male	2011	8140/3: Adenocarcinoma, NOS	T3	N3	M0	IIIC	70	Yes	No	Yes	99	0	No	train
72	Male	2011	8140/3: Adenocarcinoma, NOS	T3	N1	M0	IIIA	10	No	Yes	Yes	17	1	No	train
64	Male	2011	8140/3: Adenocarcinoma, NOS	T1	N1	M1	IV	90	No	No	Yes	5	1	No	train
67	Male	2011	8490/3: Signet ring cell carcinoma	T3	N3	M0	IIIC	36	Yes	Yes	Yes	16	1	No	train
35	Male	2011	8140/3: Adenocarcinoma, NOS	T4b	N3	M0	IIIC	70	No	No	Yes	6	0	No	train
68	Male	2011	8140/3: Adenocarcinoma, NOS	T2	N0	M0	IB	25	Yes	No	No	100	0	No	train
79	Female	2011	8240/3: Carcinoid tumor, NOS	T1	N0	M0	I	4	Yes	No	No	100	0	No	train
66	Male	2011	8140/3: Adenocarcinoma, NOS	T3	N0	M0	IIB	18	Yes	No	No	72	1	No	train
51	Male	2011	8140/3: Adenocarcinoma, NOS	T4b	N0	M0	IIIC	50	No	No	Yes	12	1	Yes	train
46	Male	2011	8490/3: Signet ring cell carcinoma	T3	N3	M0	IIIC	150	Yes	Yes	Yes	6	1	No	train
61	Male	2011	8070/3: Squamous cell carcinoma, NOS	T3	N1	M0	IIIA	90	No	Yes	Yes	4	1	Yes	train
53	Female	2011	8140/3: Adenocarcinoma, NOS	T1b	N0	M0	IA	12	Yes	No	No	100	0	No	train
59	Female	2011	8140/3: Adenocarcinoma, NOS	T3	N1	M0	IIIA	40	Yes	Yes	Yes	30	1	No	train
36	Male	2011	8936/3: Gastrointestinal stromal sarcoma	T3	N0	M1	IV	65	No	No	Yes	99	0	No	train
57	Male	2011	8490/3: Signet ring cell carcinoma	T3	N0	M0	IIB	35	Yes	Yes	Yes	101	0	No	train
69	Female	2011	8140/3: Adenocarcinoma, NOS	T3	N1	M0	IIIA	24	No	Yes	Yes	15	1	No	train
64	Male	2011	8140/3: Adenocarcinoma, NOS	T3	N0	M0	IIB	28	Yes	Yes	Yes	101	0	No	train
61	Male	2011	8512/3: Medullary carcinoma with lymphoid stroma	T3	N2	M0	IIIB	50	Yes	Yes	Yes	60	1	No	train
72	Male	2011	8490/3: Signet ring cell carcinoma	T3	N0	M0	IIB	10	No	Yes	Yes	17	1	No	train
85	Female	2011	8140/3: Adenocarcinoma, NOS	T3	N1	M0	IIIA	65	No	No	Yes	6	1	No	train
74	Male	2011	8140/3: Adenocarcinoma, NOS	T3	N0	M0	IIB	55	Yes	No	No	13	1	No	train
58	Female	2011	8140/3: Adenocarcinoma, NOS	T3	N2	M0	IIIB	48	Yes	No	Yes	23	1	No	train
71	Female	2012	8140/3: Adenocarcinoma, NOS	T1b	N0	M0	IA	15	Yes	No	No	94	0	No	train
74	Male	2011	8140/3: Adenocarcinoma, NOS	T3	N1	M1	IV	30	No	No	Yes	16	1	Yes	train
51	Male	2011	8140/3: Adenocarcinoma, NOS	T3	N1	M0	IIIA	50	Yes	Yes	Yes	35	1	No	train
83	Female	2011	8140/3: Adenocarcinoma, NOS	T3	N0	M0	IIB	20	No	No	No	1	1	No	train
74	Female	2011	8490/3: Signet ring cell carcinoma	T3	N0	M0	IIB	50	Yes	No	Yes	20	1	No	train
59	Male	2012	8140/3: Adenocarcinoma, NOS	T3	N3	M0	IIIC	40	Yes	Yes	Yes	43	1	No	train
60	Male	2012	8070/3: Squamous cell carcinoma, NOS	T4b	N1	M0	IIIC	100	No	No	Yes	92	0	No	train
63	Male	2012	8070/3: Squamous cell carcinoma, NOS	T3	N1	M0	IIIA	50	No	Yes	Yes	2	1	No	train
52	Male	2012	8144/3: Adenocarcinoma, intestinal type	T2	N1	M1	IV	32	Yes	No	Yes	43	1	No	train
43	Female	2012	8936/3: Gastrointestinal stromal sarcoma	T3	N0	M1	IV	55	Yes	No	No	91	0	No	train
53	Male	2012	8140/3: Adenocarcinoma, NOS	T2	N1	M0	IIB	30	Yes	No	Yes	93	0	No	train
50	Male	2012	8140/3: Adenocarcinoma, NOS	T3	N1	M0	IIIA	40	No	Yes	Yes	19	1	No	train
87	Female	2012	8140/3: Adenocarcinoma, NOS	T2	N0	M0	IB	20	Yes	No	No	14	1	No	train
54	Female	2012	8936/3: Gastrointestinal stromal sarcoma	T4	N0	M0	II	125	Yes	No	Yes	49	0	No	train
54	Male	2012	8140/3: Adenocarcinoma, NOS	T3	N0	M0	IIB	40	Yes	Yes	Yes	88	0	No	train
71	Female	2012	8140/3: Adenocarcinoma, NOS	T3	N1	M0	IIIA	58	Yes	Yes	Yes	26	1	No	train
66	Male	2012	8140/3: Adenocarcinoma, NOS	T3	N2	M0	IIIB	25	Yes	Yes	Yes	9	0	No	train
50	Male	2012	8140/3: Adenocarcinoma, NOS	T2	N1	M0	IIB	21	Yes	No	Yes	23	1	No	train
73	Female	2012	8936/3: Gastrointestinal stromal sarcoma	T3	N0	M0	IB	65	Yes	No	No	90	0	No	train
78	Male	2012	8140/3: Adenocarcinoma, NOS	T1	N1	M1	IV	51	No	No	Yes	12	1	No	train
74	Male	2012	8140/3: Adenocarcinoma, NOS	T2	N0	M0	IB	60	Yes	Yes	Yes	92	0	No	train
87	Female	2012	8140/3: Adenocarcinoma, NOS	T1	N1	M1	IV	50	No	No	No	2	1	No	train
89	Female	2012	8140/3: Adenocarcinoma, NOS	T1a	N0	M0	IA	10	No	No	No	9	1	No	train
86	Male	2012	8140/3: Adenocarcinoma, NOS	T1a	N0	M0	IA	50	No	No	No	86	0	No	train
46	Male	2012	8140/3: Adenocarcinoma, NOS	T3	N1	M0	IIIA	38	Yes	Yes	Yes	90	0	No	train
50	Female	2012	8240/3: Carcinoid tumor, NOS	T2	N0	M0	IIA	22	Yes	No	No	85	0	No	train
41	Male	2012	8145/3: Carcinoma, diffuse type	T3	N1	M0	IIIA	45	Yes	No	Yes	88	0	No	train
78	Male	2012	8140/3: Adenocarcinoma, NOS	T1	N1	M0	IIB	50	No	No	Yes	86	0	No	train
68	Male	2012	8140/3: Adenocarcinoma, NOS	T3	N1	M0	IIIA	50	No	Yes	Yes	10	1	No	train
59	Male	2012	8140/3: Adenocarcinoma, NOS	T3	N3	M0	IIIC	30	Yes	No	Yes	12	1	No	train
95	Male	2012	8140/3: Adenocarcinoma, NOS	T1	N1	M0	IIB	30	No	Yes	No	9	1	No	train
72	Male	2012	8145/3: Carcinoma, diffuse type	T4a	N1	M0	IIIC	45	Yes	No	Yes	17	1	No	train
53	Male	2012	8490/3: Signet ring cell carcinoma	T1b	N1	M0	IIB	7	Yes	No	Yes	86	0	No	train
60	Male	2012	8255/3: Adenocarcinoma with mixed subtypes	T3	N1	M0	IIIA	20	No	Yes	Yes	8	1	No	train
65	Male	2012	8140/3: Adenocarcinoma, NOS	T4	N1	M0	IIIC	20	No	No	No	4	1	No	train
59	Male	2012	8140/3: Adenocarcinoma, NOS	T1b	N1	M0	IIB	40	No	Yes	Yes	6	1	No	train
45	Male	2012	8140/3: Adenocarcinoma, NOS	T3	N1	M0	IIIA	66	Yes	Yes	Yes	23	1	No	train
61	Male	2012	8140/3: Adenocarcinoma, NOS	T2	N1	M0	IIB	40	Yes	Yes	Yes	36	1	No	train
70	Male	2012	8140/3: Adenocarcinoma, NOS	T1a	N0	M0	IA	7	Yes	No	No	84	0	No	train
66	Male	2012	8490/3: Signet ring cell carcinoma	T3	N3	M0	IIIC	60	Yes	No	Yes	13	1	No	train
24	Male	2012	8490/3: Signet ring cell carcinoma	T1	N1	M1	IV	62	No	No	No	1	1	No	train
56	Male	2012	8140/3: Adenocarcinoma, NOS	T1	N1	M1	IV	44	No	Yes	Yes	5	1	No	train
78	Male	2012	8140/3: Adenocarcinoma, NOS	T2	N0	M0	IIA	3	Yes	Yes	Yes	16	1	No	train
95	Male	2012	8490/3: Signet ring cell carcinoma	T1	N0	M0	IB	50	No	No	No	1	1	No	train
75	Male	2012	8490/3: Signet ring cell carcinoma	T4a	N0	M0	IIIA	31	No	Yes	Yes	1	1	No	train
53	Female	2012	8145/3: Carcinoma, diffuse type	T4a	N3	M0	IIIC	40	Yes	No	No	71	0	No	train
69	Male	2012	8490/3: Signet ring cell carcinoma	T4	N1	M1	IV	35	No	No	Yes	10	1	No	train
79	Male	2012	8490/3: Signet ring cell carcinoma	T1b	N0	M0	IB	6	Yes	No	No	85	0	Yes	train
61	Male	2012	8144/3: Adenocarcinoma, intestinal type	T3	N2	M0	IIIB	35	Yes	Yes	Yes	46	1	No	train
80	Male	2013	8140/3: Adenocarcinoma, NOS	T2	N0	M0	IIA	40	Yes	No	No	30	1	No	train
54	Female	2012	8140/3: Adenocarcinoma, NOS	T2	N0	M0	IIA	20	Yes	No	No	64	1	No	train
89	Male	2013	8490/3: Signet ring cell carcinoma	T1	N1	M1	IV	30	No	Yes	No	4	1	Yes	train
60	Male	2013	8140/3: Adenocarcinoma, NOS	T3	N0	M0	IIB	15	Yes	No	Yes	37	1	No	train
74	Male	2013	8140/3: Adenocarcinoma, NOS	T3	N2	M1	IV	40	No	Yes	Yes	16	1	No	train
41	Male	2013	8140/3: Adenocarcinoma, NOS	T1b	N0	M0	IB	30	Yes	No	No	82	0	No	train
47	Male	2013	8140/3: Adenocarcinoma, NOS	T2	N0	M0	IB	30	Yes	No	Yes	81	0	No	train
65	Male	2012	8140/3: Adenocarcinoma, NOS	T1a	N0	M0	IA	40	Yes	No	No	87	0	No	train
66	Female	2013	8140/3: Adenocarcinoma, NOS	T1	N1	M1	IV	34	No	No	No	25	0	No	train
66	Female	2013	8490/3: Signet ring cell carcinoma	T3	N1	M1	IV	15	No	No	No	1	1	No	train
68	Female	2013	8490/3: Signet ring cell carcinoma	T2	N1	M0	IIB	8	Yes	Yes	Yes	8	1	No	train
74	Female	2013	8140/3: Adenocarcinoma, NOS	T1	N0	M1	IV	21	No	No	Yes	17	1	No	train
83	Male	2013	8490/3: Signet ring cell carcinoma	T3	N0	M0	IIB	50	No	No	Yes	22	1	No	train
54	Male	2013	8140/3: Adenocarcinoma, NOS	T3	N1	M0	IIIA	68	Yes	Yes	Yes	80	0	No	train
64	Male	2013	8140/3: Adenocarcinoma, NOS	T1	N1	M1	IV	42	No	Yes	Yes	8	1	No	train
52	Male	2013	8140/3: Adenocarcinoma, NOS	T3	N1	M0	IIIA	33	Yes	Yes	Yes	32	1	No	train
83	Male	2013	8140/3: Adenocarcinoma, NOS	T3	N0	M0	IIB	70	No	No	No	23	1	No	train
81	Female	2013	8140/3: Adenocarcinoma, NOS	T4a	N0	M1	IV	30	No	No	No	3	1	No	train
63	Male	2013	8140/3: Adenocarcinoma, NOS	T3	N1	M0	IIIA	55	Yes	Yes	Yes	78	0	No	train
59	Male	2013	8140/3: Adenocarcinoma, NOS	T3	N3	M0	IIIC	45	Yes	No	No	10	1	No	train
67	Male	2013	8140/3: Adenocarcinoma, NOS	T2	N1	M0	IIB	30	No	Yes	Yes	13	1	No	train
58	Male	2013	8490/3: Signet ring cell carcinoma	T3	N0	M0	IIB	50	No	No	Yes	35	1	No	train
52	Male	2013	8140/3: Adenocarcinoma, NOS	T2	N0	M0	IIA	28	Yes	No	No	78	0	No	train
45	Female	2013	8246/3: Neuroendocrine carcinoma, NOS	T2	N1	M1	IV	100	No	No	Yes	9	1	No	train
58	Male	2013	8070/3: Squamous cell carcinoma, NOS	T3	N1	M0	IIIA	53	Yes	Yes	Yes	76	0	No	train
64	Male	2013	8140/3: Adenocarcinoma, NOS	T3	N2	M0	IIIB	15	Yes	Yes	Yes	25	1	No	train
63	Male	2013	8140/3: Adenocarcinoma, NOS	T1	N1	M0	IIB	60	No	No	Yes	51	1	No	train
68	Male	2013	8140/3: Adenocarcinoma, NOS	T1b	N0	M0	IB	25	Yes	No	Yes	75	0	No	train
54	Male	2013	8140/3: Adenocarcinoma, NOS	T3	N3	M0	IIIC	85	No	Yes	Yes	6	1	No	train
71	Female	2013	8490/3: Signet ring cell carcinoma	T3	N1	M0	IIIA	45	No	Yes	Yes	11	1	No	train
85	Female	2013	8140/3: Adenocarcinoma, NOS	T3	N1	M0	IIIA	57	No	No	No	14	1	No	train
61	Male	2013	8936/3: Gastrointestinal stromal sarcoma	T4	N0	M0	II	130	Yes	No	Yes	72	0	No	train
85	Female	2013	8070/3: Squamous cell carcinoma, NOS	T3	N0	M0	IIA	30	Yes	No	No	44	1	No	train
85	Male	2013	8140/3: Adenocarcinoma, NOS	T3	N1	M0	IIIA	46	No	Yes	Yes	14	1	No	train
70	Male	2013	8140/3: Adenocarcinoma, NOS	T3	N0	M0	IIB	12	Yes	Yes	Yes	74	0	No	train
85	Male	2013	8140/3: Adenocarcinoma, NOS	T3	N0	M0	IIB	30	No	Yes	Yes	10	1	No	train
64	Male	2013	8140/3: Adenocarcinoma, NOS	T3	N0	M0	IIB	54	Yes	Yes	Yes	73	0	No	train
60	Male	2013	8140/3: Adenocarcinoma, NOS	T1b	N0	M0	IA	8	Yes	No	No	70	0	No	train
59	Male	2014	8144/3: Adenocarcinoma, intestinal type	T3	N0	M0	IIB	65	Yes	Yes	Yes	70	0	No	train
62	Female	2013	8140/3: Adenocarcinoma, NOS	T3	N1	M0	IIIA	30	Yes	Yes	Yes	5	0	No	train
78	Male	2013	8041/3: Small cell carcinoma, NOS	T1a	N1	M1	IV	13	No	No	Yes	6	1	No	train
86	Female	2014	8490/3: Signet ring cell carcinoma	T1	N0	M0	IA	70	No	Yes	No	10	1	Yes	train
60	Male	2014	8140/3: Adenocarcinoma, NOS	T3	N1	M0	IIIA	33	Yes	Yes	Yes	26	1	No	train
90	Male	2014	8140/3: Adenocarcinoma, NOS	T1	N1	M0	IIB	40	No	Yes	Yes	6	1	No	train
71	Male	2013	8140/3: Adenocarcinoma, NOS	T3	N0	M0	IIB	95	Yes	No	Yes	40	1	No	train
43	Male	2014	8140/3: Adenocarcinoma, NOS	T3	N1	M0	IIIA	59	Yes	Yes	Yes	41	1	No	train
77	Male	2014	8140/3: Adenocarcinoma, NOS	T3	N1	M0	IIIA	50	Yes	Yes	Yes	71	0	No	train
61	Female	2014	8140/3: Adenocarcinoma, NOS	T3	N2	M0	IIIB	15	Yes	Yes	Yes	36	1	No	train
50	Male	2014	8140/3: Adenocarcinoma, NOS	T3	N2	M0	IIIB	41	Yes	Yes	Yes	70	0	No	train
47	Male	2014	8140/3: Adenocarcinoma, NOS	T4b	N1	M0	IIIC	50	No	Yes	Yes	7	1	No	train
51	Male	2014	8140/3: Adenocarcinoma, NOS	T3	N1	M0	IIIA	60	Yes	Yes	Yes	25	1	No	train
50	Male	2014	8140/3: Adenocarcinoma, NOS	T3	N1	M1	IV	16	No	No	Yes	12	1	No	train
81	Female	2014	8140/3: Adenocarcinoma, NOS	T4b	N0	M1	IV	40	No	Yes	No	1	1	No	train
68	Female	2014	8144/3: Adenocarcinoma, intestinal type	T2	N0	M0	IB	34	Yes	No	Yes	22	1	No	train
67	Male	2014	8490/3: Signet ring cell carcinoma	T3	N2	M0	IIIB	60	Yes	Yes	Yes	52	1	No	train
50	Male	2014	8140/3: Adenocarcinoma, NOS	T3	N1	M0	IIIA	30	Yes	No	Yes	29	1	No	train
54	Female	2014	8140/3: Adenocarcinoma, NOS	T3	N1	M0	IIIA	30	No	Yes	Yes	67	0	No	train
39	Male	2014	8140/3: Adenocarcinoma, NOS	T3	N2	M0	IIIB	30	Yes	Yes	Yes	45	1	No	train
62	Male	2014	8140/3: Adenocarcinoma, NOS	T3	N2	M0	IIIB	50	Yes	Yes	Yes	35	1	No	train
72	Female	2014	8140/3: Adenocarcinoma, NOS	T1a	N1	M1	IV	42	No	No	Yes	17	1	No	train
71	Female	2014	8140/3: Adenocarcinoma, NOS	T1a	N0	M0	IB	20	No	Yes	Yes	48	1	No	train
72	Male	2014	8140/3: Adenocarcinoma, NOS	T1a	N0	M0	IA	40	Yes	No	No	66	0	No	train
87	Male	2014	8070/3: Squamous cell carcinoma, NOS	T1	N0	M0	IA	10	No	No	No	4	1	Yes	train
43	Male	2014	8246/3: Neuroendocrine carcinoma, NOS	T3	N0	M0	IIB	30	No	Yes	Yes	64	0	No	train
74	Male	2014	8246/3: Neuroendocrine carcinoma, NOS	T2	N0	M0	IIA	30	Yes	No	No	64	0	No	train
74	Male	2014	8140/3: Adenocarcinoma, NOS	T3	N2	M0	IIIB	40	Yes	Yes	Yes	66	0	No	train
53	Male	2014	8144/3: Adenocarcinoma, intestinal type	T4b	N0	M0	IIIC	25	Yes	No	Yes	21	1	No	train
64	Male	2014	8140/3: Adenocarcinoma, NOS	T3	N0	M0	IIB	17	No	Yes	Yes	4	1	No	train
88	Female	2014	8140/3: Adenocarcinoma, NOS	T3	N0	M0	IIB	33	No	No	No	3	1	No	train
63	Male	2014	8140/3: Adenocarcinoma, NOS	T3	N1	M0	IIIA	80	Yes	Yes	Yes	23	1	No	train
70	Male	2014	8140/3: Adenocarcinoma, NOS	T3	N2	M0	IIIB	50	Yes	Yes	Yes	29	1	No	train
56	Female	2013	8936/3: Gastrointestinal stromal sarcoma	T3	N0	M0	IIIA	59	Yes	No	Yes	73	0	No	train
31	Male	2014	8140/3: Adenocarcinoma, NOS	T4b	N2	M0	IIIC	45	Yes	No	Yes	20	1	No	train
65	Male	2014	8140/3: Adenocarcinoma, NOS	T3	N1	M0	IIIA	60	Yes	Yes	Yes	64	0	No	train
69	Male	2014	8140/3: Adenocarcinoma, NOS	T2	N1	M0	IIB	25	Yes	No	No	38	1	No	train
71	Male	2014	8140/3: Adenocarcinoma, NOS	T3	N0	M0	IIB	20	Yes	Yes	Yes	38	1	No	train
58	Male	2014	8140/3: Adenocarcinoma, NOS	T3	N1	M1	IV	56	No	Yes	Yes	10	1	No	train
74	Male	2015	8140/3: Adenocarcinoma, NOS	T3	N1	M0	IIIA	37	Yes	Yes	Yes	52	0	Yes	test
88	Female	2014	8140/3: Adenocarcinoma, NOS	T1	N0	M0	IA	50	No	No	No	23	1	No	train
66	Male	2014	8140/3: Adenocarcinoma, NOS	T3	N1	M0	IIIA	32	Yes	No	Yes	53	1	No	train
69	Female	2014	8140/3: Adenocarcinoma, NOS	T3	N3	M1	IV	30	Yes	No	Yes	5	1	No	train
65	Male	2014	8140/3: Adenocarcinoma, NOS	T2	N1	M0	IIB	30	Yes	Yes	Yes	68	0	No	train
83	Male	2014	8140/3: Adenocarcinoma, NOS	T3	N1	M0	IIIA	80	No	Yes	Yes	6	1	No	train
46	Male	2014	8140/3: Adenocarcinoma, NOS	T4a	N1	M1	IV	30	No	No	Yes	23	1	No	train
83	Male	2014	8140/3: Adenocarcinoma, NOS	T3	N1	M1	IV	47	No	Yes	No	6	1	No	train
50	Female	2014	8140/3: Adenocarcinoma, NOS	T3	N1	M0	IIIA	57	Yes	Yes	Yes	61	0	No	train
80	Male	2014	8140/3: Adenocarcinoma, NOS	T3	N2	M0	IIIB	80	Yes	No	Yes	62	0	No	train
55	Male	2014	8140/3: Adenocarcinoma, NOS	T1a	N1	M1	IV	30	No	Yes	Yes	22	1	No	train
73	Male	2014	8140/3: Adenocarcinoma, NOS	T3	N0	M1	IV	70	Yes	Yes	Yes	16	1	No	train
52	Male	2014	8140/3: Adenocarcinoma, NOS	T4a	N2	M0	IIIC	55	Yes	No	Yes	8	1	No	train
77	Male	2014	8490/3: Signet ring cell carcinoma	T4a	N3	M0	IIIC	90	Yes	Yes	Yes	62	0	No	train
68	Female	2014	8144/3: Adenocarcinoma, intestinal type	T3	N1	M0	IIIA	80	No	No	No	1	0	No	train
61	Male	2014	8140/3: Adenocarcinoma, NOS	T1a	N0	M0	IA	5	Yes	No	No	61	0	No	train
73	Female	2014	8480/3: Mucinous adenocarcinoma	T1	N1	M0	IIB	40	No	Yes	Yes	14	1	No	train
73	Male	2015	8512/3: Medullary carcinoma with lymphoid stroma	T3	N2	M0	IIIB	60	Yes	No	Yes	52	0	Yes	test
66	Male	2014	8140/3: Adenocarcinoma, NOS	T1b	N0	M0	IB	21	Yes	No	No	60	0	No	train
83	Female	2014	8140/3: Adenocarcinoma, NOS	T3	N1	M1	IV	60	No	No	No	2	1	No	train
57	Male	2014	8140/3: Adenocarcinoma, NOS	T1b	N0	M0	IA	10	Yes	Yes	No	63	0	No	train
76	Male	2014	8140/3: Adenocarcinoma, NOS	T3	N2	M0	IIIB	30	Yes	Yes	Yes	13	1	No	train
74	Female	2015	8140/3: Adenocarcinoma, NOS	T2	N0	M0	IIA	25	No	Yes	Yes	2	1	No	test
74	Male	2015	8480/3: Mucinous adenocarcinoma	T2	N0	M0	IIA	35	Yes	Yes	Yes	58	0	No	test
68	Male	2015	8070/3: Squamous cell carcinoma, NOS	T3	N1	M0	IIIA	67	No	Yes	Yes	58	0	No	test
56	Male	2014	8140/3: Adenocarcinoma, NOS	T2	N2	M0	IIIA	24	Yes	Yes	Yes	60	0	No	train
67	Female	2015	8255/3: Adenocarcinoma with mixed subtypes	T3	N1	M0	IIIA	15	Yes	No	Yes	58	0	No	test
79	Male	2015	8140/3: Adenocarcinoma, NOS	T3	N1	M0	IIIA	60	Yes	Yes	Yes	30	1	No	test
75	Male	2015	8246/3: Neuroendocrine carcinoma, NOS	T4	N1	M0	IIIB	60	No	No	Yes	1	1	No	test
68	Male	2015	8140/3: Adenocarcinoma, NOS	T3	N1	M1	IV	25	No	Yes	Yes	42	1	No	test
68	Male	2015	8140/3: Adenocarcinoma, NOS	T1	N1	M1	IV	67	No	No	Yes	10	1	No	test
62	Female	2015	8490/3: Signet ring cell carcinoma	T3	N1	M0	IIIA	20	No	Yes	Yes	20	1	No	test
60	Male	2015	8140/3: Adenocarcinoma, NOS	T3	N1	M1	IV	46	No	No	Yes	34	1	No	test
70	Male	2015	8140/3: Adenocarcinoma, NOS	T1	N2	M1	IV	50	No	No	No	1	1	No	test
69	Male	2014	8246/3: Neuroendocrine carcinoma, NOS	T4	N1	M1	IV	60	No	No	No	11	1	No	train
75	Male	2015	8070/3: Squamous cell carcinoma, NOS	T3	N1	M0	IIIA	45	No	Yes	Yes	55	0	No	test
71	Female	2015	8140/3: Adenocarcinoma, NOS	T3	N2	M0	IIIB	30	Yes	No	Yes	56	0	No	test
68	Female	2015	8246/3: Neuroendocrine carcinoma, NOS	T4	N1	M1	IV	115	Yes	No	No	1	1	No	test
76	Male	2015	8140/3: Adenocarcinoma, NOS	T2	N0	M0	IB	27	Yes	No	No	21	1	No	test
49	Male	2015	8140/3: Adenocarcinoma, NOS	T4b	N0	M1	IV	79	No	No	Yes	4	1	No	test
57	Male	2015	8140/3: Adenocarcinoma, NOS	T3	N2	M0	IIIB	20	Yes	Yes	Yes	40	1	No	test
73	Male	2015	8140/3: Adenocarcinoma, NOS	T3	N0	M1	IV	45	No	Yes	No	3	1	No	test
62	Female	2015	8140/3: Adenocarcinoma, NOS	T1b	N0	M0	IA	10	Yes	Yes	Yes	53	0	No	test
33	Male	2015	8936/3: Gastrointestinal stromal sarcoma	T4	N0	M0	IIIB	133	Yes	No	Yes	40	1	No	test
91	Male	2015	8140/3: Adenocarcinoma, NOS	T1	N0	M0	IA	60	No	No	No	1	1	No	test
45	Male	2015	8140/3: Adenocarcinoma, NOS	T4a	N2	M1	IV	50	Yes	No	Yes	28	1	No	test
70	Male	2014	8140/3: Adenocarcinoma, NOS	T3	N1	M1	IV	15	Yes	Yes	Yes	32	1	No	train
70	Female	2015	8140/3: Adenocarcinoma, NOS	T3	N0	M0	IIB	20	Yes	Yes	Yes	16	1	No	test
87	Female	2015	8140/3: Adenocarcinoma, NOS	T1b	N0	M0	IB	30	Yes	No	No	51	0	No	test
63	Male	2015	8140/3: Adenocarcinoma, NOS	T3	N1	M0	IIIA	47	Yes	Yes	Yes	51	0	No	test
58	Male	2015	8140/3: Adenocarcinoma, NOS	T3	N1	M0	IIIA	48	Yes	Yes	Yes	52	0	No	test
67	Male	2015	8140/3: Adenocarcinoma, NOS	T3	N2	M1	IV	50	No	No	Yes	4	1	No	test
65	Female	2015	8936/3: Gastrointestinal stromal sarcoma	T3	N0	M0	IB	55	Yes	No	No	54	0	No	test
53	Male	2015	8140/3: Adenocarcinoma, NOS	T4b	N1	M0	IIIC	70	No	Yes	Yes	10	1	No	test
61	Male	2015	8140/3: Adenocarcinoma, NOS	T3	N3	M1	IV	40	No	Yes	Yes	12	1	No	test
57	Male	2015	8140/3: Adenocarcinoma, NOS	T3	N1	M0	IIIA	100	No	Yes	Yes	5	1	No	test
86	Male	2015	8140/3: Adenocarcinoma, NOS	T2	N1	M0	IIB	27	Yes	Yes	Yes	11	1	No	test
89	Male	2015	8140/3: Adenocarcinoma, NOS	T1	N0	M0	IA	12	No	No	No	6	1	No	test
69	Female	2015	8936/3: Gastrointestinal stromal sarcoma	T3	N0	M0	IB	51	Yes	No	No	50	0	No	test
76	Female	2015	8140/3: Adenocarcinoma, NOS	T1	N1	M1	IV	65	No	Yes	Yes	43	1	No	test
68	Male	2015	8140/3: Adenocarcinoma, NOS	T2	N1	M0	IIB	30	Yes	Yes	Yes	48	0	No	test
77	Male	2015	8140/3: Adenocarcinoma, NOS	T1b	N1	M0	IIB	20	Yes	No	No	44	1	No	test
46	Male	2015	8144/3: Adenocarcinoma, intestinal type	T3	N3	M0	IIIC	80	Yes	No	Yes	48	0	No	test
46	Male	2015	8246/3: Neuroendocrine carcinoma, NOS	T2	N1	M1	IV	50	No	Yes	Yes	10	1	No	test
70	Male	2015	8140/3: Adenocarcinoma, NOS	T3	N2	M0	IIIB	12	Yes	Yes	No	49	0	No	test
56	Male	2015	8490/3: Signet ring cell carcinoma	T4	N1	M0	IIIC	60	Yes	Yes	Yes	51	0	No	test
86	Female	2011	8070/3: Squamous cell carcinoma, NOS	T4b	N1	M1	IV	80	No	No	No	1	1	Yes	train
69	Male	2015	8140/3: Adenocarcinoma, NOS	T3	N1	M0	IIIA	20	Yes	Yes	Yes	55	0	Yes	test
91	Female	2013	8010/3: Carcinoma, NOS	T1	N0	M0	IB	50	No	No	No	3	1	Yes	train
50	Male	2013	8560/3: Adenosquamous carcinoma	T3	N1	M0	IIIA	20	Yes	No	Yes	33	1	Yes	train
76	Male	2010	8140/3: Adenocarcinoma, NOS	T2	N0	M0	IB	16	No	Yes	Yes	18	1	Yes	train
69	Male	2011	8140/3: Adenocarcinoma, NOS	T3	N2	M0	IIIB	32	Yes	No	Yes	96	0	Yes	train
71	Female	2012	8140/3: Adenocarcinoma, NOS	T3	N0	M0	IIB	12	Yes	Yes	Yes	94	0	Yes	train
85	Male	2011	8140/3: Adenocarcinoma, NOS	T2	N1	M0	IIB	36	No	Yes	Yes	15	1	Yes	train
75	Male	2013	8140/3: Adenocarcinoma, NOS	T3	N1	M1	IV	50	No	Yes	Yes	6	1	Yes	train
58	Male	2011	8140/3: Adenocarcinoma, NOS	T1a	N1	M1	IV	29	No	Yes	Yes	5	1	Yes	train
52	Male	2015	8144/3: Adenocarcinoma, intestinal type	T4a	N2	M1	IV	3	No	No	Yes	23	1	Yes	test
85	Male	2011	8140/3: Adenocarcinoma, NOS	T3	N0	M0	IIB	50	No	No	No	1	1	Yes	train
66	Female	2015	8490/3: Signet ring cell carcinoma	T3	N0	M0	IIB	83	Yes	Yes	Yes	10	1	Yes	test
84	Male	2014	8140/3: Adenocarcinoma, NOS	T3	N1	M0	IIIA	19	No	Yes	Yes	22	1	Yes	train
70	Male	2014	8140/3: Adenocarcinoma, NOS	T1a	N0	M0	IA	9	Yes	No	No	66	0	Yes	train
83	Male	2013	8140/3: Adenocarcinoma, NOS	T3	N0	M0	IIB	25	No	Yes	No	4	1	Yes	train
84	Male	2015	8070/3: Squamous cell carcinoma, NOS	T3	N1	M0	IIIA	84	No	Yes	Yes	32	1	Yes	test
74	Male	2012	8144/3: Adenocarcinoma, intestinal type	T3	N1	M0	IIIA	50	No	Yes	Yes	26	1	Yes	train
73	Male	2014	8140/3: Adenocarcinoma, NOS	T3	N1	M0	IIIA	60	Yes	Yes	Yes	37	1	Yes	train
66	Male	2013	8140/3: Adenocarcinoma, NOS	T1b	N0	M0	IB	30	Yes	Yes	Yes	20	1	Yes	train
83	Male	2012	8140/3: Adenocarcinoma, NOS	T3	N2	M0	IIIB	70	Yes	No	Yes	35	1	Yes	train
75	Male	2014	8144/3: Adenocarcinoma, intestinal type	T2	N1	M0	IIB	70	Yes	Yes	Yes	67	0	Yes	train
84	Male	2012	8140/3: Adenocarcinoma, NOS	T3	N1	M0	IIIA	1	No	Yes	No	32	1	Yes	train
77	Male	2014	8490/3: Signet ring cell carcinoma	T3	N1	M0	IIIA	25	Yes	Yes	Yes	70	0	Yes	train
46	Male	2012	8140/3: Adenocarcinoma, NOS	T1b	N0	M0	IA	5	Yes	No	No	86	0	Yes	train
88	Male	2014	8140/3: Adenocarcinoma, NOS	T3	N1	M1	IV	42	No	No	Yes	2	1	Yes	train
89	Male	2014	8140/3: Adenocarcinoma, NOS	T3	N2	M1	IV	50	No	Yes	Yes	17	1	Yes	train
60	Female	2014	8490/3: Signet ring cell carcinoma	T3	N0	M0	IIB	55	Yes	Yes	Yes	49	1	Yes	train
71	Male	2014	8140/3: Adenocarcinoma, NOS	T1a	N0	M0	IA	15	Yes	No	No	68	0	Yes	train
69	Female	2011	8140/3: Adenocarcinoma, NOS	T1b	N0	M0	IA	30	No	No	No	1	1	Yes	train
73	Male	2014	8140/3: Adenocarcinoma, NOS	T1	N0	M0	IB	47	No	Yes	Yes	60	0	Yes	train
77	Female	2012	8211/3: Tubular adenocarcinoma	T2	N0	M0	IB	36	Yes	No	No	6	1	Yes	train
67	Female	2015	8140/3: Adenocarcinoma, NOS	T4a	N1	M0	IIIC	40	Yes	Yes	Yes	5	1	Yes	test
80	Male	2012	8140/3: Adenocarcinoma, NOS	T3	N2	M1	IV	25	No	Yes	Yes	5	1	Yes	train
69	Male	2012	8070/3: Squamous cell carcinoma, NOS	T3	N2	M0	IIIB	65	Yes	No	No	13	1	Yes	train
74	Male	2012	8144/3: Adenocarcinoma, intestinal type	T2	N0	M0	IIA	10	No	Yes	Yes	13	1	Yes	train
66	Male	2013	8140/3: Adenocarcinoma, NOS	T1	N0	M1	IV	40	No	No	Yes	31	1	Yes	train
76	Male	2011	8144/3: Adenocarcinoma, intestinal type	T1a	N0	M0	IA	30	Yes	No	No	1	1	Yes	train
61	Male	2010	8145/3: Carcinoma, diffuse type	T3	N0	M1	IV	60	No	Yes	Yes	9	1	Yes	train
80	Male	2010	8140/3: Adenocarcinoma, NOS	T3	N0	M0	IIB	30	No	Yes	Yes	16	1	Yes	train
85	Female	2013	8140/3: Adenocarcinoma, NOS	T1b	N0	M0	IA	6	Yes	No	No	45	1	Yes	train
74	Male	2015	8140/3: Adenocarcinoma, NOS	T3	N1	M0	IIIA	50	Yes	Yes	Yes	10	1	Yes	test
67	Male	2015	8140/3: Adenocarcinoma, NOS	T3	N1	M0	IIIA	70	Yes	Yes	Yes	53	0	Yes	test
65	Male	2012	8140/3: Adenocarcinoma, NOS	T3	N1	M1	IV	52	Yes	No	Yes	7	1	Yes	train
85	Male	2014	8140/3: Adenocarcinoma, NOS	T3	N1	M1	IV	78	No	No	Yes	4	1	Yes	train
80	Male	2012	8255/3: Adenocarcinoma with mixed subtypes	T1b	N0	M0	IB	35	Yes	No	No	84	0	Yes	train
62	Male	2011	8140/3: Adenocarcinoma, NOS	T1b	N2	M0	IIIA	22	Yes	No	No	21	1	Yes	train
63	Male	2014	8140/3: Adenocarcinoma, NOS	T4a	N3	M1	IV	100	Yes	Yes	Yes	3	1	Yes	train
69	Male	2010	8140/3: Adenocarcinoma, NOS	T1a	N0	M0	IB	22	Yes	No	No	34	1	Yes	train
74	Male	2014	8140/3: Adenocarcinoma, NOS	T3	N0	M0	IIB	30	Yes	Yes	Yes	62	0	Yes	train
76	Male	2010	8140/3: Adenocarcinoma, NOS	T1a	N0	M0	IB	20	Yes	No	No	49	1	Yes	train
40	Male	2010	8140/3: Adenocarcinoma, NOS	T2	N1	M0	IIB	10	Yes	Yes	Yes	117	0	No	train
52	Male	2010	8140/3: Adenocarcinoma, NOS	T1	N1	M0	IIB	54	No	Yes	Yes	10	1	No	train
66	Male	2010	8140/3: Adenocarcinoma, NOS	T3	N0	M0	IIB	45	Yes	Yes	Yes	48	1	No	train
71	Male	2010	8144/3: Adenocarcinoma, intestinal type	T3	N0	M0	IIB	60	Yes	No	No	41	1	No	train
82	Male	2010	8140/3: Adenocarcinoma, NOS	T2	N2	M0	IIIA	40	Yes	No	Yes	15	1	Yes	train
75	Female	2010	8140/3: Adenocarcinoma, NOS	T4a	N0	M0	IIIA	25	Yes	No	No	115	0	No	train
84	Male	2012	8140/3: Adenocarcinoma, NOS	T1a	N0	M0	IA	16	Yes	No	No	89	0	Yes	train
68	Male	2010	8490/3: Signet ring cell carcinoma	T1a	N0	M0	IB	20	No	Yes	Yes	75	1	Yes	train
66	Male	2010	8140/3: Adenocarcinoma, NOS	T3	N2	M0	IIIB	60	Yes	Yes	Yes	116	0	No	train
71	Male	2010	8140/3: Adenocarcinoma, NOS	T1b	N0	M0	IA	15	Yes	No	No	118	0	No	train
72	Male	2010	8255/3: Adenocarcinoma with mixed subtypes	T1b	N0	M0	IB	60	Yes	No	No	2	1	No	train
76	Female	2010	8140/3: Adenocarcinoma, NOS	T3	N0	M0	IIB	20	Yes	Yes	Yes	27	1	No	train
85	Female	2010	8480/3: Mucinous adenocarcinoma	T4b	N1	M0	IIIC	3	No	Yes	No	91	1	No	train
65	Female	2010	8140/3: Adenocarcinoma, NOS	T1b	N0	M0	IA	11	Yes	No	Yes	111	0	No	train
52	Male	2010	8490/3: Signet ring cell carcinoma	T3	N1	M0	IIIA	65	Yes	No	Yes	109	0	No	train
70	Male	2010	8140/3: Adenocarcinoma, NOS	T3	N0	M0	IIB	10	Yes	Yes	Yes	16	1	No	train
60	Male	2010	8140/3: Adenocarcinoma, NOS	T3	N1	M0	IIIA	10	No	Yes	Yes	29	1	No	train
66	Male	2011	8140/3: Adenocarcinoma, NOS	T3	N1	M0	IIIA	50	Yes	Yes	Yes	104	0	Yes	train
81	Male	2012	8260/3: Papillary adenocarcinoma, NOS	T3	N1	M0	IIIA	70	No	Yes	Yes	17	1	Yes	train
84	Male	2010	8145/3: Carcinoma, diffuse type	T1	N1	M0	IIB	10	No	Yes	No	3	1	No	train
77	Male	2010	8070/3: Squamous cell carcinoma, NOS	T3	N1	M0	IIIA	45	Yes	Yes	Yes	37	1	No	train
78	Female	2010	8140/3: Adenocarcinoma, NOS	T1a	N0	M0	IA	8	Yes	No	No	72	1	No	train
59	Male	2010	8140/3: Adenocarcinoma, NOS	T1a	N0	M0	IB	25	Yes	No	No	1	1	No	train
46	Female	2010	8490/3: Signet ring cell carcinoma	T4a	N2	M1	IV	26	Yes	No	Yes	17	1	No	train
84	Male	2010	8480/3: Mucinous adenocarcinoma	T3	N1	M0	IIIA	100	Yes	No	No	108	0	No	train
81	Female	2010	8140/3: Adenocarcinoma, NOS	T3	N1	M1	IV	30	No	No	Yes	11	1	No	train
81	Male	2010	8140/3: Adenocarcinoma, NOS	T1a	N1	M1	IV	25	No	No	Yes	7	1	No	train
50	Male	2010	8140/3: Adenocarcinoma, NOS	T3	N1	M0	IIIA	30	No	Yes	Yes	30	1	No	train
41	Female	2010	8255/3: Adenocarcinoma with mixed subtypes	T3	N1	M0	IIIA	70	Yes	Yes	Yes	35	1	No	train
73	Male	2010	8140/3: Adenocarcinoma, NOS	T3	N1	M0	IIIA	30	Yes	Yes	Yes	50	1	No	train
55	Male	2010	8144/3: Adenocarcinoma, intestinal type	T1b	N0	M0	IA	15	Yes	No	No	108	0	No	train
63	Male	2010	8070/3: Squamous cell carcinoma, NOS	T2	N1	M0	IIB	50	Yes	Yes	Yes	20	1	Yes	train
77	Female	2010	8140/3: Adenocarcinoma, NOS	T3	N2	M0	IIIB	15	No	Yes	Yes	69	1	No	train
44	Male	2010	8490/3: Signet ring cell carcinoma	T4b	N1	M1	IV	50	No	No	No	1	1	No	train
84	Female	2010	8140/3: Adenocarcinoma, NOS	T4a	N1	M1	IV	400	No	No	No	1	1	No	train
53	Male	2010	8140/3: Adenocarcinoma, NOS	T3	N1	M0	IIIA	25	Yes	Yes	Yes	6	0	No	train
79	Male	2010	8140/3: Adenocarcinoma, NOS	T3	N2	M0	IIIB	40	Yes	No	Yes	107	1	No	train
62	Male	2015	8140/3: Adenocarcinoma, NOS	T1b	N0	M0	IA	10	Yes	No	No	58	0	Yes	test
54	Female	2010	8145/3: Carcinoma, diffuse type	T4b	N3	M1	IV	90	Yes	No	Yes	117	0	No	train
69	Male	2010	8140/3: Adenocarcinoma, NOS	T3	N0	M1	IV	30	No	No	Yes	11	1	No	train
46	Male	2010	8140/3: Adenocarcinoma, NOS	T3	N1	M0	IIIA	66	Yes	No	Yes	25	0	No	train
54	Male	2010	8140/3: Adenocarcinoma, NOS	T1a	N0	M0	IB	20	No	No	No	109	1	No	train
75	Female	2011	8140/3: Adenocarcinoma, NOS	T1	N0	M0	IA	60	No	No	No	44	1	No	train
67	Male	2011	8140/3: Adenocarcinoma, NOS	T2	N1	M0	IIB	20	Yes	Yes	Yes	6	1	No	train
65	Male	2011	8140/3: Adenocarcinoma, NOS	T1a	N1	M0	IIB	1	Yes	Yes	Yes	16	1	No	train
83	Male	2011	8140/3: Adenocarcinoma, NOS	T1a	N0	M0	IA	40	No	No	Yes	9	1	Yes	train
60	Male	2011	8140/3: Adenocarcinoma, NOS	T3	N1	M0	IIIA	50	No	Yes	Yes	24	1	No	train
60	Female	2011	8140/3: Adenocarcinoma, NOS	T3	N0	M0	IIB	70	Yes	No	No	41	1	No	train
65	Male	2011	8140/3: Adenocarcinoma, NOS	T3	N1	M1	IV	50	Yes	No	Yes	11	1	No	train
64	Male	2011	8490/3: Signet ring cell carcinoma	T4b	N3	M1	IV	56	No	No	No	1	1	No	train
81	Male	2011	8140/3: Adenocarcinoma, NOS	T3	N1	M0	IIIA	80	No	Yes	Yes	102	0	No	train
51	Female	2011	8140/3: Adenocarcinoma, NOS	T4b	N2	M1	IV	60	No	No	Yes	3	1	No	train
54	Male	2011	8144/3: Adenocarcinoma, intestinal type	T1b	N0	M0	IB	20	Yes	No	No	51	1	No	train
67	Male	2011	8140/3: Adenocarcinoma, NOS	T1a	N0	M0	IA	10	Yes	Yes	Yes	71	1	No	train
64	Male	2011	8032/3: Spindle cell carcinoma, NOS	T1b	N0	M0	IA	15	No	No	No	105	0	No	train
65	Male	2011	8144/3: Adenocarcinoma, intestinal type	T3	N2	M0	IIIB	50	Yes	No	Yes	25	1	No	train
64	Female	2010	8140/3: Adenocarcinoma, NOS	T3	N0	M0	IIB	30	Yes	Yes	Yes	105	1	No	train
74	Male	2011	8140/3: Adenocarcinoma, NOS	T1b	N1	M0	IIB	32	Yes	Yes	Yes	103	0	No	train
66	Male	2011	8560/3: Adenosquamous carcinoma	T3	N3	M0	IIIC	14	Yes	Yes	Yes	98	0	No	train
50	Male	2011	8140/3: Adenocarcinoma, NOS	T3	N1	M0	IIIA	3	Yes	Yes	Yes	29	1	No	train
55	Male	2011	8140/3: Adenocarcinoma, NOS	T1b	N0	M0	IA	7	Yes	No	No	104	1	No	train
71	Female	2011	8010/3: Carcinoma, NOS	T4b	N0	M1	IV	63	No	Yes	Yes	13	1	No	train
62	Female	2011	8140/3: Adenocarcinoma, NOS	T1b	N0	M0	IB	20	Yes	No	No	102	0	No	train
47	Male	2011	8574/3: Adenocarcinoma with neuroendocrine differentiation	T3	N1	M1	IV	45	No	Yes	Yes	14	1	No	train
71	Female	2012	8140/3: Adenocarcinoma, NOS	T1a	N0	M0	IA	15	Yes	No	No	35	1	No	train
72	Male	2011	8140/3: Adenocarcinoma, NOS	T3	N1	M0	IIIA	38	No	Yes	Yes	13	1	No	train
79	Female	2012	8140/3: Adenocarcinoma, NOS	T3	N0	M0	IIB	30	No	Yes	Yes	51	1	No	train
57	Male	2011	8480/3: Mucinous adenocarcinoma	T3	N1	M0	IIIA	70	Yes	Yes	Yes	96	0	No	train
78	Female	2010	8020/3: Carcinoma, undifferentiated, NOS	T3	N1	M0	IIIA	20	No	Yes	Yes	16	1	No	train
64	Male	2011	8140/3: Adenocarcinoma, NOS	T3	N2	M0	IIIB	60	Yes	Yes	Yes	21	1	No	train
50	Female	2011	8140/3: Adenocarcinoma, NOS	T3	N0	M0	IIB	72	Yes	Yes	Yes	7	0	No	train
76	Male	2011	8071/3: Squamous cell carcinoma, keratinizing, NOS	T3	N0	M0	IIA	55	Yes	No	No	63	1	No	train
64	Male	2011	8140/3: Adenocarcinoma, NOS	T1b	N1	M0	IIB	11	Yes	Yes	Yes	22	1	No	train
58	Male	2011	8140/3: Adenocarcinoma, NOS	T3	N1	M0	IIIA	55	Yes	Yes	Yes	35	1	No	train
82	Male	2011	8140/3: Adenocarcinoma, NOS	T2	N0	M0	IIA	30	Yes	No	No	96	1	No	train
53	Male	2011	8140/3: Adenocarcinoma, NOS	T3	N1	M0	IIIA	40	Yes	Yes	Yes	96	0	No	train
54	Male	2011	8140/3: Adenocarcinoma, NOS	T4a	N2	M0	IIIC	32	Yes	Yes	Yes	105	0	No	train
62	Male	2011	8210/3: Adenocarcinoma in adenomatous polyp	T1b	N0	M0	IA	5	Yes	No	No	31	1	No	train
65	Male	2011	8140/3: Adenocarcinoma, NOS	T1a	N0	M0	IA	2	Yes	No	No	106	0	No	train
70	Female	2011	8140/3: Adenocarcinoma, NOS	T3	N3	M0	IIIC	30	Yes	Yes	Yes	34	1	No	train
63	Male	2011	8140/3: Adenocarcinoma, NOS	T2	N0	M0	IIA	48	Yes	Yes	Yes	22	1	No	train
64	Male	2011	8140/3: Adenocarcinoma, NOS	T2	N1	M0	IIB	45	Yes	Yes	Yes	9	1	Yes	train
74	Male	2011	8140/3: Adenocarcinoma, NOS	T3	N1	M1	IV	30	No	No	Yes	19	1	No	train
36	Female	2011	8144/3: Adenocarcinoma, intestinal type	T3	N1	M0	IIIA	30	Yes	No	Yes	104	0	No	train
59	Male	2011	8140/3: Adenocarcinoma, NOS	T2	N0	M0	IB	20	No	Yes	Yes	81	1	No	train
63	Female	2011	8145/3: Carcinoma, diffuse type	T4a	N0	M0	IIIA	30	Yes	No	Yes	29	1	No	train
68	Male	2011	8560/3: Adenosquamous carcinoma	T4a	N0	M0	IIIA	45	No	No	No	1	1	No	train
73	Male	2011	8140/3: Adenocarcinoma, NOS	T1a	N0	M0	IA	4	Yes	No	No	18	1	No	train
27	Male	2012	8140/3: Adenocarcinoma, NOS	T3	N2	M1	IV	70	No	No	Yes	27	1	No	train
81	Male	2012	8140/3: Adenocarcinoma, NOS	T1	N0	M0	IB	40	No	No	No	3	1	Yes	train
69	Male	2012	8936/3: Gastrointestinal stromal sarcoma	T2	N0	M0	IA	24	Yes	No	No	90	0	No	train
72	Female	2012	8140/3: Adenocarcinoma, NOS	T3	N3	M0	IIIC	50	No	No	Yes	8	1	No	train
49	Male	2011	8140/3: Adenocarcinoma, NOS	T1b	N0	M0	IA	13	Yes	No	Yes	76	1	No	train
62	Male	2012	8140/3: Adenocarcinoma, NOS	T3	N2	M0	IIIB	78	Yes	No	Yes	35	1	No	train
73	Male	2012	8140/3: Adenocarcinoma, NOS	T2	N0	M0	IB	50	Yes	Yes	Yes	86	1	No	train
88	Female	2012	8140/3: Adenocarcinoma, NOS	T3	N0	M0	IIB	50	No	No	Yes	6	1	No	train
66	Female	2012	8070/3: Squamous cell carcinoma, NOS	T3	N1	M1	IV	55	No	No	Yes	84	0	No	train
69	Female	2015	8070/3: Squamous cell carcinoma, NOS	T1a	N0	M0	IA	27	No	Yes	Yes	46	0	Yes	test
83	Male	2012	8140/3: Adenocarcinoma, NOS	T2	N1	M0	IIB	48	No	No	Yes	56	1	No	train
85	Male	2012	8140/3: Adenocarcinoma, NOS	T2	N0	M0	IIA	33	No	No	Yes	40	1	No	train
64	Male	2012	8140/3: Adenocarcinoma, NOS	T3	N2	M0	IIIB	24	Yes	Yes	Yes	21	1	No	train
52	Male	2012	8140/3: Adenocarcinoma, NOS	T1	N0	M1	IV	35	No	No	Yes	3	1	No	train
76	Male	2012	8140/3: Adenocarcinoma, NOS	T3	N1	M1	IV	151	No	No	Yes	15	1	Yes	train
55	Male	2012	8144/3: Adenocarcinoma, intestinal type	T1b	N1	M0	IIB	12	Yes	Yes	Yes	9	1	No	train
53	Male	2013	8140/3: Adenocarcinoma, NOS	T1b	N1	M0	IIB	15	Yes	No	Yes	12	1	Yes	train
85	Male	2012	8140/3: Adenocarcinoma, NOS	T3	N1	M0	IIIA	30	No	Yes	Yes	8	1	No	train
49	Male	2012	8140/3: Adenocarcinoma, NOS	T2	N0	M0	IB	14	Yes	Yes	No	92	0	No	train
64	Male	2012	8140/3: Adenocarcinoma, NOS	T2	N0	M0	IB	18	No	Yes	Yes	23	1	No	train
54	Male	2012	8140/3: Adenocarcinoma, NOS	T3	N0	M0	IIB	30	Yes	Yes	Yes	30	1	No	train
70	Male	2012	8145/3: Carcinoma, diffuse type	T3	N1	M0	IIIA	70	Yes	Yes	Yes	38	1	No	train
81	Male	2012	8140/3: Adenocarcinoma, NOS	T3	N0	M0	IIB	81	No	Yes	Yes	22	1	No	train
62	Male	2012	8140/3: Adenocarcinoma, NOS	T2	N0	M0	IB	38	Yes	No	No	95	0	No	train
98	Male	2012	8140/3: Adenocarcinoma, NOS	T1b	N0	M0	IA	20	No	No	No	1	1	No	train
41	Male	2012	8140/3: Adenocarcinoma, NOS	T3	N3	M0	IIIC	33	Yes	Yes	Yes	48	1	No	train
72	Male	2014	8140/3: Adenocarcinoma, NOS	T3	N0	M1	IV	50	No	Yes	Yes	10	1	Yes	train
75	Male	2013	8140/3: Adenocarcinoma, NOS	T3	N1	M0	IIIA	170	Yes	No	No	77	0	Yes	train
51	Female	2012	8140/3: Adenocarcinoma, NOS	T1a	N0	M0	IA	12	Yes	No	No	84	0	Yes	train
84	Male	2012	8140/3: Adenocarcinoma, NOS	T3	N1	M0	IIIA	12	No	Yes	Yes	1	1	No	train
65	Male	2012	8144/3: Adenocarcinoma, intestinal type	T2	N0	M0	IIA	30	Yes	No	No	6	1	No	train
63	Male	2012	8140/3: Adenocarcinoma, NOS	T2	N2	M1	IV	25	Yes	Yes	Yes	21	1	No	train
60	Male	2012	8140/3: Adenocarcinoma, NOS	T1a	N1	M0	IIB	40	No	Yes	Yes	58	1	No	train
49	Female	2012	8144/3: Adenocarcinoma, intestinal type	T3	N1	M0	IIIA	60	Yes	No	Yes	85	0	No	train
60	Male	2014	8140/3: Adenocarcinoma, NOS	T1a	N0	M0	IA	5	Yes	No	No	19	0	Yes	train
68	Male	2012	8263/3: Adenocarcinoma in tubulovillous adenoma	T1a	N0	M0	IA	40	Yes	No	No	47	1	No	train
54	Male	2012	8041/3: Small cell carcinoma, NOS	T4a	N1	M0	IIIC	65	Yes	No	Yes	6	1	No	train
91	Male	2012	8140/3: Adenocarcinoma, NOS	T3	N1	M0	IIIA	30	No	No	No	2	1	No	train
75	Male	2015	8070/3: Squamous cell carcinoma, NOS	T1	N1	M1	IV	70	No	No	No	1	1	Yes	test
56	Male	2013	8140/3: Adenocarcinoma, NOS	T3	N1	M0	IIIA	50	Yes	Yes	Yes	41	1	No	train
59	Male	2012	8140/3: Adenocarcinoma, NOS	T3	N1	M0	IIIA	60	Yes	Yes	Yes	17	1	No	train
82	Male	2012	8140/3: Adenocarcinoma, NOS	T3	N0	M0	IIB	34	Yes	No	Yes	64	1	No	train
79	Male	2012	8140/3: Adenocarcinoma, NOS	T1a	N0	M0	IA	9	Yes	No	No	5	1	Yes	train
46	Male	2012	8140/3: Adenocarcinoma, NOS	T1a	N0	M0	IA	2	Yes	No	No	84	0	No	train
71	Male	2013	8140/3: Adenocarcinoma, NOS	T3	N1	M0	IIIA	33	No	No	No	3	1	Yes	train
76	Female	2013	8490/3: Signet ring cell carcinoma	T1b	N0	M0	IB	17	Yes	No	Yes	82	0	No	train
66	Male	2013	8144/3: Adenocarcinoma, intestinal type	T1b	N0	M0	IA	50	Yes	No	No	7	1	No	train
65	Male	2013	8140/3: Adenocarcinoma, NOS	T1b	N0	M0	IA	60	Yes	No	No	77	0	Yes	train
65	Male	2013	8255/3: Adenocarcinoma with mixed subtypes	T1b	N1	M0	IIB	30	No	No	Yes	18	1	No	train
65	Male	2013	8140/3: Adenocarcinoma, NOS	T1b	N1	M0	IIB	30	No	Yes	Yes	82	0	No	train
54	Female	2013	8140/3: Adenocarcinoma, NOS	T1a	N1	M0	IIB	58	No	Yes	Yes	12	1	No	train
82	Female	2013	8140/3: Adenocarcinoma, NOS	T3	N3	M1	IV	80	No	No	Yes	16	1	No	train
60	Male	2013	8140/3: Adenocarcinoma, NOS	T4a	N1	M1	IV	30	No	No	Yes	52	1	No	train
61	Male	2013	8490/3: Signet ring cell carcinoma	T1	N1	M1	IV	50	No	No	Yes	20	1	No	train
62	Male	2013	8140/3: Adenocarcinoma, NOS	T3	N1	M0	IIIA	67	Yes	Yes	Yes	19	1	No	train
61	Male	2013	8490/3: Signet ring cell carcinoma	T3	N1	M0	IIIA	38	Yes	Yes	Yes	80	0	No	train
66	Male	2013	8140/3: Adenocarcinoma, NOS	T4a	N1	M1	IV	78	No	No	Yes	12	1	No	train
68	Male	2013	8140/3: Adenocarcinoma, NOS	T3	N1	M0	IIIA	41	Yes	Yes	Yes	14	1	No	train
76	Male	2013	8140/3: Adenocarcinoma, NOS	T3	N2	M1	IV	45	Yes	Yes	Yes	12	1	No	train
59	Male	2013	8140/3: Adenocarcinoma, NOS	T3	N1	M1	IV	84	Yes	Yes	Yes	11	1	No	train
66	Male	2013	8140/3: Adenocarcinoma, NOS	T1b	N1	M0	IIB	50	Yes	Yes	Yes	58	1	No	train
55	Male	2013	8140/3: Adenocarcinoma, NOS	T3	N0	M0	IIB	20	Yes	Yes	Yes	15	1	No	train
50	Male	2013	8140/3: Adenocarcinoma, NOS	T3	N1	M1	IV	70	No	Yes	Yes	17	1	No	train
61	Male	2013	8140/3: Adenocarcinoma, NOS	T3	N0	M0	IIB	40	Yes	Yes	Yes	73	0	No	train
71	Male	2013	8140/3: Adenocarcinoma, NOS	T3	N2	M0	IIIB	50	No	Yes	Yes	9	1	No	train
42	Male	2013	8140/3: Adenocarcinoma, NOS	T3	N1	M0	IIIA	80	Yes	Yes	Yes	20	0	No	train
62	Male	2013	8140/3: Adenocarcinoma, NOS	T1	N0	M0	IB	61	No	Yes	No	1	1	No	train
75	Male	2013	8140/3: Adenocarcinoma, NOS	T3	N0	M0	IIB	40	No	Yes	Yes	8	1	No	train
63	Male	2013	8140/3: Adenocarcinoma, NOS	T2	N0	M0	IB	20	Yes	No	Yes	79	0	No	train
63	Male	2013	8140/3: Adenocarcinoma, NOS	T2	N0	M0	IB	40	Yes	No	Yes	18	1	No	train
59	Male	2013	8255/3: Adenocarcinoma with mixed subtypes	T3	N1	M1	IV	30	Yes	No	Yes	21	1	Yes	train
76	Female	2013	8140/3: Adenocarcinoma, NOS	T3	N0	M0	IIB	20	Yes	Yes	Yes	72	0	No	train
63	Male	2013	8140/3: Adenocarcinoma, NOS	T3	N1	M0	IIIA	32	Yes	Yes	Yes	13	1	No	train
56	Male	2013	8140/3: Adenocarcinoma, NOS	T2	N0	M0	IB	13	Yes	Yes	Yes	77	0	No	train
72	Male	2013	8140/3: Adenocarcinoma, NOS	T1b	N0	M0	IA	25	No	Yes	Yes	4	1	No	train
74	Male	2013	8480/3: Mucinous adenocarcinoma	T3	N3	M0	IIIC	40	Yes	Yes	Yes	33	1	No	train
65	Female	2013	8140/3: Adenocarcinoma, NOS	T1a	N0	M0	IA	2	Yes	No	No	79	0	No	train
65	Male	2013	8140/3: Adenocarcinoma, NOS	T3	N3	M0	IIIC	60	Yes	Yes	Yes	26	1	No	train
61	Female	2013	8140/3: Adenocarcinoma, NOS	T1a	N0	M0	IA	27	Yes	Yes	Yes	63	1	No	train
74	Male	2013	8255/3: Adenocarcinoma with mixed subtypes	T3	N1	M1	IV	15	No	Yes	Yes	35	1	No	train
86	Female	2013	8140/3: Adenocarcinoma, NOS	T3	N1	M0	IIIA	44	Yes	No	No	20	1	No	train
65	Male	2013	8144/3: Adenocarcinoma, intestinal type	T1a	N0	M0	IA	2	Yes	No	No	79	0	No	train
68	Male	2013	8140/3: Adenocarcinoma, NOS	T3	N1	M0	IIIA	40	No	No	Yes	4	1	No	train
62	Male	2013	8140/3: Adenocarcinoma, NOS	T3	N0	M0	IIB	40	No	Yes	Yes	16	1	No	train
62	Female	2013	8255/3: Adenocarcinoma with mixed subtypes	T3	N0	M0	IIB	70	No	Yes	Yes	26	1	No	train
55	Male	2013	8140/3: Adenocarcinoma, NOS	T2	N3	M1	IV	60	No	No	Yes	21	1	No	train
62	Male	2013	8140/3: Adenocarcinoma, NOS	T4b	N2	M1	IV	64	No	No	Yes	25	1	No	train
64	Female	2014	8140/3: Adenocarcinoma, NOS	T3	N1	M1	IV	50	No	No	No	16	1	No	train
91	Male	2014	8140/3: Adenocarcinoma, NOS	T2	N1	M0	IIB	57	No	No	No	11	1	No	train
74	Female	2014	8140/3: Adenocarcinoma, NOS	T3	N0	M0	IIB	10	Yes	Yes	Yes	69	0	No	train
52	Male	2014	8140/3: Adenocarcinoma, NOS	T4b	N1	M1	IV	100	No	No	Yes	8	1	No	train
55	Male	2014	8140/3: Adenocarcinoma, NOS	T3	N1	M1	IV	40	No	No	Yes	29	1	No	train
56	Male	2014	8140/3: Adenocarcinoma, NOS	T3	N1	M1	IV	40	Yes	Yes	Yes	38	1	No	train
75	Female	2014	8490/3: Signet ring cell carcinoma	T1b	N1	M0	IIB	16	Yes	No	Yes	64	0	No	train
73	Male	2014	8144/3: Adenocarcinoma, intestinal type	T3	N0	M1	IV	20	Yes	Yes	Yes	25	1	No	train
77	Female	2014	8140/3: Adenocarcinoma, NOS	T4	N1	M0	IIIC	40	Yes	Yes	Yes	13	1	No	train
66	Male	2014	8140/3: Adenocarcinoma, NOS	T3	N3	M0	IIIC	37	Yes	No	Yes	65	0	No	train
58	Male	2014	8490/3: Signet ring cell carcinoma	T3	N1	M0	IIIA	55	No	Yes	Yes	36	1	No	train
58	Male	2014	8140/3: Adenocarcinoma, NOS	T4b	N0	M1	IV	38	No	Yes	Yes	17	1	No	train
71	Male	2014	8140/3: Adenocarcinoma, NOS	T3	N1	M0	IIIA	40	Yes	Yes	Yes	63	0	No	train
82	Female	2014	8144/3: Adenocarcinoma, intestinal type	T3	N1	M0	IIIA	20	Yes	Yes	Yes	8	1	No	train
71	Male	2014	8140/3: Adenocarcinoma, NOS	T2	N2	M1	IV	66	No	Yes	Yes	3	1	No	train
59	Male	2014	8255/3: Adenocarcinoma with mixed subtypes	T3	N1	M0	IIIA	30	Yes	No	Yes	16	1	No	train
71	Female	2014	8140/3: Adenocarcinoma, NOS	T1b	N1	M0	IIB	70	No	Yes	Yes	52	1	No	train
58	Female	2014	8140/3: Adenocarcinoma, NOS	T4a	N3	M0	IIIC	70	Yes	Yes	Yes	62	0	No	train
75	Male	2014	8490/3: Signet ring cell carcinoma	T3	N3	M1	IV	100	No	Yes	Yes	3	1	No	train
73	Male	2014	8140/3: Adenocarcinoma, NOS	T2	N1	M0	IIB	54	Yes	Yes	Yes	18	1	No	train
54	Male	2014	8140/3: Adenocarcinoma, NOS	T3	N3	M0	IIIC	45	Yes	Yes	Yes	13	1	No	train
62	Male	2014	8140/3: Adenocarcinoma, NOS	T1b	N0	M0	IA	30	Yes	No	No	64	0	No	train
55	Male	2014	8140/3: Adenocarcinoma, NOS	T1	N1	M1	IV	40	No	No	Yes	24	1	No	train
72	Male	2014	8490/3: Signet ring cell carcinoma	T3	N1	M0	IIIA	40	No	Yes	Yes	49	1	No	train
57	Female	2014	8140/3: Adenocarcinoma, NOS	T2	N0	M0	IB	15	Yes	Yes	Yes	62	0	No	train
75	Male	2014	8140/3: Adenocarcinoma, NOS	T3	N0	M1	IV	15	No	No	No	3	1	No	train
79	Male	2014	8140/3: Adenocarcinoma, NOS	T1	N1	M1	IV	70	No	Yes	Yes	11	1	No	train
58	Female	2014	8140/3: Adenocarcinoma, NOS	T2	N0	M0	IIA	20	Yes	Yes	No	36	1	No	train
67	Male	2014	8140/3: Adenocarcinoma, NOS	T1a	N1	M1	IV	23	No	No	Yes	34	1	No	train
33	Male	2014	8140/3: Adenocarcinoma, NOS	T1a	N1	M1	IV	30	No	No	Yes	4	1	No	train
73	Male	2014	8144/3: Adenocarcinoma, intestinal type	T3	N0	M0	IIB	45	Yes	No	Yes	60	0	No	train
79	Female	2014	8140/3: Adenocarcinoma, NOS	T3	N0	M0	IIB	30	Yes	Yes	Yes	60	0	No	train
46	Female	2014	8246/3: Neuroendocrine carcinoma, NOS	T2	N0	M1	IV	60	No	Yes	Yes	9	1	No	train
60	Male	2014	8140/3: Adenocarcinoma, NOS	T2	N2	M0	IIIA	35	No	Yes	Yes	6	1	No	train
59	Male	2014	8140/3: Adenocarcinoma, NOS	T3	N0	M0	IIB	10	Yes	No	Yes	31	1	No	train
67	Male	2014	8140/3: Adenocarcinoma, NOS	T3	N1	M0	IIIA	33	Yes	Yes	Yes	61	0	No	train
46	Male	2014	8140/3: Adenocarcinoma, NOS	T3	N2	M0	IIIB	40	Yes	Yes	Yes	39	1	No	train
77	Male	2014	8140/3: Adenocarcinoma, NOS	T1b	N0	M0	IA	55	Yes	No	Yes	71	0	No	train
71	Male	2014	8140/3: Adenocarcinoma, NOS	T2	N0	M0	IB	35	Yes	Yes	Yes	52	1	No	train
47	Male	2014	8480/3: Mucinous adenocarcinoma	T4a	N2	M0	IIIC	84	Yes	No	Yes	44	1	No	train
53	Female	2014	8140/3: Adenocarcinoma, NOS	T3	N2	M0	IIIB	40	Yes	Yes	Yes	60	0	No	train
77	Female	2014	8140/3: Adenocarcinoma, NOS	T4b	N0	M1	IV	25	No	Yes	No	11	1	No	train
81	Female	2014	8010/3: Carcinoma, NOS	T3	N1	M0	IIIA	40	No	Yes	No	1	1	No	train
84	Male	2014	8144/3: Adenocarcinoma, intestinal type	T1b	N1	M0	IIB	24	No	Yes	Yes	8	1	No	train
54	Male	2014	8140/3: Adenocarcinoma, NOS	T3	N2	M0	IIIB	40	Yes	No	Yes	71	0	No	train
62	Male	2014	8140/3: Adenocarcinoma, NOS	T3	N1	M0	IIIA	70	Yes	No	Yes	8	1	No	train
62	Male	2014	8140/3: Adenocarcinoma, NOS	T3	N1	M0	IIIA	43	No	No	No	1	1	No	train
77	Male	2014	8140/3: Adenocarcinoma, NOS	T1b	N1	M0	IIB	2	Yes	Yes	Yes	61	0	No	train
64	Male	2014	8140/3: Adenocarcinoma, NOS	T3	N0	M0	IIB	57	Yes	Yes	Yes	51	1	No	train
49	Male	2014	8140/3: Adenocarcinoma, NOS	T1b	N0	M0	IB	25	Yes	No	No	65	0	No	train
57	Female	2014	8140/3: Adenocarcinoma, NOS	T1b	N0	M0	IA	8	Yes	No	No	3	0	No	train
63	Male	2014	8140/3: Adenocarcinoma, NOS	T2	N2	M0	IIIA	45	Yes	Yes	Yes	44	1	No	train
52	Male	2014	8140/3: Adenocarcinoma, NOS	T1b	N0	M0	IA	24	Yes	Yes	Yes	61	0	No	train
67	Male	2015	8140/3: Adenocarcinoma, NOS	T3	N0	M0	IIB	40	Yes	Yes	Yes	48	0	No	test
72	Female	2015	8144/3: Adenocarcinoma, intestinal type	T3	N1	M1	IV	78	No	No	Yes	25	1	No	test
64	Male	2015	8140/3: Adenocarcinoma, NOS	T3	N2	M0	IIIB	28	Yes	No	Yes	53	0	No	test
53	Male	2015	8140/3: Adenocarcinoma, NOS	T3	N1	M0	IIIA	10	Yes	Yes	Yes	59	0	No	test
68	Male	2015	8140/3: Adenocarcinoma, NOS	T3	N1	M0	IIIA	60	Yes	Yes	Yes	17	1	No	test
63	Male	2015	8490/3: Signet ring cell carcinoma	T1b	N0	M0	IB	22	Yes	No	No	58	0	No	test
85	Male	2015	8140/3: Adenocarcinoma, NOS	T1a	N0	M0	IA	15	Yes	No	No	16	1	Yes	test
62	Male	2015	8140/3: Adenocarcinoma, NOS	T3	N2	M1	IV	60	Yes	Yes	Yes	19	1	Yes	test
49	Male	2015	8140/3: Adenocarcinoma, NOS	T3	N2	M0	IIIB	25	Yes	Yes	Yes	53	0	No	test
81	Female	2015	8140/3: Adenocarcinoma, NOS	T3	N1	M0	IIIA	22	Yes	No	No	7	1	No	test
55	Male	2015	8140/3: Adenocarcinoma, NOS	T1a	N0	M0	IA	11	Yes	No	No	50	0	No	test
88	Female	2014	8000/3: Neoplasm, malignant	T4b	N0	M0	IIIC	62	No	No	No	1	1	No	train
73	Male	2015	8140/3: Adenocarcinoma, NOS	T3	N1	M0	IIIA	30	Yes	Yes	Yes	36	1	No	test
83	Male	2015	8140/3: Adenocarcinoma, NOS	T2	N1	M0	IIB	30	No	No	No	22	1	No	test
71	Male	2015	8140/3: Adenocarcinoma, NOS	T4a	N1	M0	IIIC	70	Yes	Yes	Yes	51	0	No	test
72	Male	2015	8140/3: Adenocarcinoma, NOS	T3	N0	M0	IIB	20	Yes	No	No	45	1	No	test
58	Male	2015	8480/3: Mucinous adenocarcinoma	T3	N0	M1	IV	60	No	Yes	Yes	18	1	No	test
54	Male	2015	8140/3: Adenocarcinoma, NOS	T4b	N3	M0	IIIC	70	Yes	Yes	Yes	23	1	No	test
69	Male	2015	8140/3: Adenocarcinoma, NOS	T2	N1	M0	IIB	50	No	No	No	1	1	No	test
72	Male	2015	8140/3: Adenocarcinoma, NOS	T3	N2	M0	IIIB	12	No	Yes	Yes	10	1	No	test
83	Male	2015	8140/3: Adenocarcinoma, NOS	T1a	N0	M0	IA	30	No	No	No	4	1	No	test
64	Male	2015	8140/3: Adenocarcinoma, NOS	T3	N1	M0	IIIA	20	Yes	Yes	Yes	59	0	No	test
74	Male	2015	8140/3: Adenocarcinoma, NOS	T3	N1	M0	IIIA	70	No	Yes	Yes	49	0	No	test
64	Female	2015	8140/3: Adenocarcinoma, NOS	T2	N0	M0	IB	3	Yes	No	No	12	1	No	test
69	Male	2015	8140/3: Adenocarcinoma, NOS	T1	N3	M1	IV	40	No	No	Yes	11	1	No	test
63	Male	2015	8140/3: Adenocarcinoma, NOS	T2	N1	M1	IV	60	No	No	Yes	4	1	No	test
82	Male	2015	8140/3: Adenocarcinoma, NOS	T2	N0	M0	IB	62	Yes	Yes	Yes	56	0	No	test
71	Female	2015	8140/3: Adenocarcinoma, NOS	T1a	N0	M0	IA	8	Yes	No	No	52	0	No	test
51	Male	2015	8140/3: Adenocarcinoma, NOS	T1b	N1	M0	IIB	22	Yes	No	Yes	48	0	No	test
56	Male	2015	8140/3: Adenocarcinoma, NOS	T3	N0	M0	IIB	28	Yes	Yes	Yes	52	0	No	test
65	Female	2015	8140/3: Adenocarcinoma, NOS	T1b	N1	M0	IIB	14	No	Yes	Yes	48	1	No	test
55	Female	2015	8490/3: Signet ring cell carcinoma	T4a	N1	M0	IIIC	16	Yes	No	Yes	16	1	No	test
79	Female	2015	8140/3: Adenocarcinoma, NOS	T3	N2	M0	IIIB	100	No	Yes	Yes	10	1	No	test
70	Male	2015	8140/3: Adenocarcinoma, NOS	T2	N1	M0	IIB	50	Yes	Yes	Yes	50	0	Yes	test
78	Male	2015	8140/3: Adenocarcinoma, NOS	T3	N3	M0	IIIC	150	No	No	Yes	2	1	No	test
60	Male	2015	8140/3: Adenocarcinoma, NOS	T1a	N0	M0	IA	8	Yes	No	No	5	1	No	test
63	Female	2014	8140/3: Adenocarcinoma, NOS	T1b	N0	M0	IA	22	Yes	Yes	Yes	63	0	No	train
53	Male	2015	8140/3: Adenocarcinoma, NOS	T1b	N0	M0	IA	20	No	Yes	No	15	1	No	test
55	Male	2015	8140/3: Adenocarcinoma, NOS	T1a	N0	M0	IA	19	Yes	No	No	57	0	No	test
79	Male	2015	8070/3: Squamous cell carcinoma, NOS	T3	N1	M0	IIIA	40	No	Yes	Yes	27	1	No	test
64	Male	2015	8140/3: Adenocarcinoma, NOS	T3	N1	M0	IIIA	100	Yes	Yes	Yes	30	1	No	test
66	Male	2015	8140/3: Adenocarcinoma, NOS	T3	N3	M0	IIIC	60	No	Yes	Yes	13	1	No	test
77	Male	2015	8140/3: Adenocarcinoma, NOS	T3	N1	M0	IIIA	40	Yes	Yes	Yes	48	0	No	test
65	Male	2015	8140/3: Adenocarcinoma, NOS	T3	N1	M1	IV	70	No	No	Yes	6	1	Yes	test
75	Male	2015	8140/3: Adenocarcinoma, NOS	T2	N1	M0	IIB	37	Yes	Yes	Yes	35	1	No	test
66	Female	2015	8480/3: Mucinous adenocarcinoma	T3	N1	M0	IIIA	30	Yes	Yes	Yes	34	1	No	test
67	Male	2015	8140/3: Adenocarcinoma, NOS	T1a	N0	M0	IA	30	Yes	No	No	59	0	No	test
68	Male	2015	8140/3: Adenocarcinoma, NOS	T3	N1	M0	IIIA	45	No	Yes	Yes	4	1	No	test
71	Male	2015	8936/3: Gastrointestinal stromal sarcoma	T2	N0	M0	IA	38	Yes	No	No	51	0	No	test
75	Male	2015	8140/3: Adenocarcinoma, NOS	T3	N1	M0	IIIA	90	No	Yes	Yes	25	1	No	test
81	Female	2015	8140/3: Adenocarcinoma, NOS	T3	N0	M0	IIB	40	No	No	No	8	1	No	test
72	Female	2015	8013/3: Large cell neuroendocrine carcinoma	T1	N0	M0	IB	65	No	Yes	No	7	1	No	test
68	Male	2015	8140/3: Adenocarcinoma, NOS	T4a	N1	M0	IIIC	45	Yes	Yes	Yes	23	1	No	test
50	Male	2015	8140/3: Adenocarcinoma, NOS	T1a	N2	M1	IV	40	No	No	Yes	19	1	No	test
58	Male	2015	8936/3: Gastrointestinal stromal sarcoma	T2	N0	M0	IA	40	Yes	No	No	1	0	No	test
67	Male	2015	8936/3: Gastrointestinal stromal sarcoma	T4	N0	M0	IIIB	110	Yes	No	Yes	59	0	No	test
86	Male	2012	8255/3: Adenocarcinoma with mixed subtypes	T1b	N3	M0	IIIC	23	Yes	No	No	1	1	Yes	train
57	Female	2014	8140/3: Adenocarcinoma, NOS	T1	N1	M1	IV	40	No	No	No	1	1	Yes	train
79	Female	2013	8936/3: Gastrointestinal stromal sarcoma	T4	N0	M1	IV	165	Yes	No	Yes	75	1	Yes	train
66	Female	2013	8140/3: Adenocarcinoma, NOS	T3	N2	M0	IIIB	60	Yes	Yes	Yes	62	1	Yes	train
87	Male	2015	8144/3: Adenocarcinoma, intestinal type	T1b	N0	M0	IB	20	Yes	No	No	49	0	Yes	test
72	Male	2010	8140/3: Adenocarcinoma, NOS	T3	N0	M0	IIB	1	Yes	No	Yes	109	0	Yes	train
56	Male	2012	8140/3: Adenocarcinoma, NOS	T1b	N0	M0	IA	20	Yes	No	No	76	1	Yes	train
56	Male	2010	8936/3: Gastrointestinal stromal sarcoma	T2	N0	M1	IV	40	No	No	Yes	113	0	No	train
86	Male	2010	8140/3: Adenocarcinoma, NOS	T1	N1	M1	IV	50	No	Yes	Yes	17	1	No	train
51	Male	2010	8144/3: Adenocarcinoma, intestinal type	T1a	N0	M1	IV	30	No	Yes	Yes	10	1	No	train
61	Female	2010	8140/3: Adenocarcinoma, NOS	T3	N0	M0	IIB	25	Yes	No	No	58	1	No	train
31	Male	2010	8490/3: Signet ring cell carcinoma	T3	N3	M0	IIIC	60	Yes	No	Yes	18	1	No	train
57	Male	2010	8144/3: Adenocarcinoma, intestinal type	T1	N1	M0	IIB	50	No	Yes	Yes	19	1	No	train
83	Male	2010	8140/3: Adenocarcinoma, NOS	T1b	N0	M0	IA	26	Yes	No	No	37	1	No	train
55	Female	2010	8140/3: Adenocarcinoma, NOS	T3	N3	M0	IIIC	71	Yes	Yes	Yes	12	1	No	train
71	Male	2012	8140/3: Adenocarcinoma, NOS	T1b	N0	M0	IA	25	Yes	Yes	Yes	7	1	Yes	train
70	Male	2010	8140/3: Adenocarcinoma, NOS	T3	N3	M0	IIIC	55	Yes	Yes	Yes	18	1	No	train
63	Male	2010	8936/3: Gastrointestinal stromal sarcoma	T3	N0	M0	IB	51	Yes	No	Yes	119	0	No	train
57	Male	2010	8140/3: Adenocarcinoma, NOS	T3	N2	M0	IIIB	30	Yes	No	Yes	114	0	No	train
80	Female	2010	8140/3: Adenocarcinoma, NOS	T3	N0	M0	IIB	40	Yes	No	No	10	1	No	train
67	Male	2011	8010/3: Carcinoma, NOS	T1a	N0	M0	IA	17	Yes	No	No	99	0	No	train
65	Male	2011	8140/3: Adenocarcinoma, NOS	T3	N1	M0	IIIA	20	Yes	No	No	6	1	No	train
89	Female	2011	8140/3: Adenocarcinoma, NOS	T4a	N0	M1	IV	59	No	No	No	1	1	No	train
69	Male	2011	8936/3: Gastrointestinal stromal sarcoma	T2	N0	M0	II	43	No	No	No	1	1	No	train
86	Male	2011	8144/3: Adenocarcinoma, intestinal type	T1a	N0	M0	IA	20	Yes	No	No	68	1	No	train
59	Male	2011	8144/3: Adenocarcinoma, intestinal type	T1b	N0	M0	IA	33	Yes	No	Yes	37	1	No	train
65	Male	2011	8010/3: Carcinoma, NOS	T4b	N1	M1	IV	67	No	No	Yes	13	1	No	train
87	Male	2011	8140/3: Adenocarcinoma, NOS	T1a	N0	M0	IB	20	Yes	No	No	34	1	No	train
69	Male	2011	8144/3: Adenocarcinoma, intestinal type	T3	N2	M0	IIIB	100	Yes	No	Yes	63	1	Yes	train
55	Male	2011	8490/3: Signet ring cell carcinoma	T3	N2	M1	IV	100	Yes	Yes	Yes	15	1	No	train
73	Male	2011	8140/3: Adenocarcinoma, NOS	T3	N2	M0	IIIB	80	Yes	No	Yes	30	1	No	train
65	Male	2011	8140/3: Adenocarcinoma, NOS	T3	N0	M0	IIB	68	Yes	Yes	Yes	96	0	No	train
64	Male	2013	8144/3: Adenocarcinoma, intestinal type	T1b	N0	M0	IA	23	Yes	No	No	23	1	No	train
94	Female	2012	8144/3: Adenocarcinoma, intestinal type	T1b	N0	M0	IB	17	Yes	No	No	61	1	No	train
80	Male	2014	8144/3: Adenocarcinoma, intestinal type	T3	N1	M0	IIIA	55	Yes	No	No	36	1	Yes	train
67	Male	2012	8480/3: Mucinous adenocarcinoma	T4a	N3	M0	IIIC	98	Yes	No	No	1	1	No	train
55	Male	2012	8140/3: Adenocarcinoma, NOS	T4a	N1	M0	IIIC	40	Yes	No	Yes	61	0	No	train
57	Male	2012	8140/3: Adenocarcinoma, NOS	T1b	N1	M0	IIB	28	Yes	Yes	Yes	73	1	No	train
53	Male	2012	8140/3: Adenocarcinoma, NOS	T3	N2	M0	IIIB	39	Yes	Yes	Yes	17	1	No	train
81	Male	2012	8070/3: Squamous cell carcinoma, NOS	T3	N0	M0	IIA	85	Yes	Yes	Yes	82	1	No	train
86	Female	2013	8490/3: Signet ring cell carcinoma	T2	N0	M0	IIA	23	No	Yes	Yes	16	1	No	train
78	Male	2013	8144/3: Adenocarcinoma, intestinal type	T2	N1	M0	IIB	35	Yes	No	Yes	82	0	No	train
54	Male	2012	8140/3: Adenocarcinoma, NOS	T2	N0	M0	IB	2	Yes	Yes	Yes	7	1	No	train
82	Male	2013	8140/3: Adenocarcinoma, NOS	T4b	N0	M0	IIIC	32	No	No	No	2	1	No	train
45	Male	2012	8140/3: Adenocarcinoma, NOS	T2	N1	M0	IIB	100	Yes	Yes	Yes	94	0	No	train
50	Male	2012	8936/3: Gastrointestinal stromal sarcoma	T3	N0	M0	IIIA	55	Yes	No	Yes	91	0	No	train
85	Male	2013	8140/3: Adenocarcinoma, NOS	T3	N3	M0	IIIC	50	Yes	No	Yes	13	1	No	train
60	Female	2012	8140/3: Adenocarcinoma, NOS	T3	N1	M0	IIIA	32	Yes	Yes	Yes	86	0	No	train
62	Male	2013	8140/3: Adenocarcinoma, NOS	T3	N3	M0	IIIC	31	Yes	Yes	Yes	80	0	No	train
71	Male	2013	8140/3: Adenocarcinoma, NOS	T3	N3	M0	IIIC	40	Yes	Yes	Yes	28	1	No	train
70	Male	2013	8140/3: Adenocarcinoma, NOS	T1	N0	M1	IV	60	No	No	Yes	11	1	No	train
77	Male	2015	8145/3: Carcinoma, diffuse type	T4b	N0	M1	IV	70	No	No	No	2	1	Yes	test
69	Female	2013	8140/3: Adenocarcinoma, NOS	T1a	N0	M0	IA	3	Yes	No	No	76	0	No	train
60	Female	2013	8140/3: Adenocarcinoma, NOS	T3	N3	M0	IIIC	28	No	Yes	Yes	10	1	No	train
58	Male	2013	8144/3: Adenocarcinoma, intestinal type	T3	N3	M0	IIIC	60	Yes	Yes	Yes	14	1	No	train
79	Male	2013	8140/3: Adenocarcinoma, NOS	T1b	N0	M0	IA	11	Yes	No	No	56	1	No	train
71	Male	2013	8140/3: Adenocarcinoma, NOS	T3	N0	M0	IIB	20	No	No	No	3	1	No	train
77	Male	2013	8070/3: Squamous cell carcinoma, NOS	T1	N1	M1	IV	30	No	No	Yes	11	1	No	train
76	Female	2013	8936/3: Gastrointestinal stromal sarcoma	T2	N0	M0	IA	48	Yes	No	No	72	0	No	train
73	Male	2015	8070/3: Squamous cell carcinoma, NOS	T4b	N0	M0	IIIC	100	No	Yes	No	9	1	Yes	test
63	Male	2013	8490/3: Signet ring cell carcinoma	T1	N0	M0	IB	65	No	No	Yes	79	0	No	train
72	Male	2013	8560/3: Adenosquamous carcinoma	T3	N1	M0	IIIA	60	Yes	Yes	Yes	72	0	No	train
47	Male	2013	8144/3: Adenocarcinoma, intestinal type	T3	N1	M0	IIIA	47	No	No	Yes	8	1	No	train
71	Male	2014	8145/3: Carcinoma, diffuse type	T2	N0	M0	IB	35	Yes	No	No	8	1	No	train
76	Male	2013	8013/3: Large cell neuroendocrine carcinoma	T2	N0	M0	IIA	300	Yes	No	No	21	1	No	train
64	Male	2014	8140/3: Adenocarcinoma, NOS	T1b	N0	M0	IA	35	Yes	No	No	65	0	No	train
63	Male	2013	8560/3: Adenosquamous carcinoma	T3	N1	M0	IIIA	30	Yes	Yes	Yes	82	0	No	train
45	Male	2015	8140/3: Adenocarcinoma, NOS	T3	N1	M0	IIIA	30	No	Yes	Yes	22	1	Yes	test
50	Male	2014	8144/3: Adenocarcinoma, intestinal type	T1b	N1	M0	IIB	34	Yes	Yes	Yes	67	0	No	train
86	Female	2014	8140/3: Adenocarcinoma, NOS	T1b	N0	M0	IB	9	Yes	No	No	3	1	No	train
51	Male	2014	8144/3: Adenocarcinoma, intestinal type	T3	N3	M0	IIIC	73	Yes	Yes	Yes	58	1	No	train
76	Female	2015	8936/3: Gastrointestinal stromal sarcoma	T3	N0	M0	IIIA	64	Yes	No	Yes	59	0	No	test
61	Male	2015	8140/3: Adenocarcinoma, NOS	T1a	N0	M0	IA	1	Yes	No	No	58	0	No	test
63	Male	2014	8140/3: Adenocarcinoma, NOS	T3	N0	M0	IIB	130	No	Yes	Yes	5	1	No	train
52	Male	2014	8145/3: Carcinoma, diffuse type	T3	N1	M1	IV	30	No	Yes	Yes	7	1	No	train
62	Male	2015	8140/3: Adenocarcinoma, NOS	T3	N0	M0	IIB	34	Yes	Yes	Yes	42	1	No	test
68	Male	2015	8140/3: Adenocarcinoma, NOS	T1b	N0	M0	IB	10	Yes	No	No	56	0	No	test
66	Female	2014	8490/3: Signet ring cell carcinoma	T1	N1	M1	IV	40	No	No	Yes	3	1	No	train
53	Male	2015	8140/3: Adenocarcinoma, NOS	T3	N2	M0	IIIB	48	Yes	Yes	Yes	51	0	No	test
59	Male	2015	8145/3: Carcinoma, diffuse type	T3	N0	M0	IIB	30	Yes	No	Yes	52	0	No	test
70	Male	2015	8140/3: Adenocarcinoma, NOS	T4b	N0	M0	IIIC	30	No	No	No	1	1	No	test
56	Male	2015	8140/3: Adenocarcinoma, NOS	T1a	N0	M0	IA	5	Yes	No	No	52	0	No	test
89	Female	2015	8936/3: Gastrointestinal stromal sarcoma	T3	N0	M0	IIIA	56	Yes	No	Yes	22	1	No	test
84	Female	2015	8140/3: Adenocarcinoma, NOS	T1	N0	M0	IA	30	No	Yes	Yes	54	0	Yes	test
65	Male	2012	8144/3: Adenocarcinoma, intestinal type	T3	N3	M0	IIIC	42	Yes	No	Yes	17	1	Yes	train
66	Female	2015	8140/3: Adenocarcinoma, NOS	T2	N0	M0	IB	12	No	Yes	No	17	1	Yes	test
85	Female	2011	8140/3: Adenocarcinoma, NOS	T1	N1	M0	IIB	60	No	No	No	1	1	Yes	train
71	Female	2011	8140/3: Adenocarcinoma, NOS	T1b	N0	M0	IA	16	Yes	No	No	17	1	Yes	train
61	Male	2010	8140/3: Adenocarcinoma, NOS	T2	N0	M0	IIA	11	Yes	No	No	118	0	Yes	train
45	Male	2010	8070/3: Squamous cell carcinoma, NOS	T2	N1	M0	IIB	20	Yes	Yes	No	70	1	Yes	train
83	Male	2013	8140/3: Adenocarcinoma, NOS	T3	N3	M0	IIIC	41	Yes	Yes	Yes	16	1	Yes	train
52	Female	2011	8140/3: Adenocarcinoma, NOS	T1b	N1	M1	IV	20	No	No	Yes	17	1	Yes	train
46	Female	2015	8140/3: Adenocarcinoma, NOS	T3	N0	M0	IIB	15	No	Yes	No	13	1	Yes	test
79	Male	2015	8255/3: Adenocarcinoma with mixed subtypes	T2	N0	M0	IIA	50	No	Yes	Yes	42	1	Yes	test
82	Male	2015	8140/3: Adenocarcinoma, NOS	T3	N1	M0	IIIA	50	Yes	Yes	Yes	5	1	Yes	test
76	Male	2010	8140/3: Adenocarcinoma, NOS	T2	N0	M0	IB	54	No	Yes	Yes	34	1	Yes	train
74	Male	2015	8140/3: Adenocarcinoma, NOS	T3	N3	M0	IIIC	60	Yes	Yes	Yes	19	1	Yes	test
84	Female	2015	8140/3: Adenocarcinoma, NOS	T3	N1	M0	IIIA	20	No	Yes	Yes	22	1	Yes	test
21	Male	2010	8490/3: Signet ring cell carcinoma	T3	N0	M0	IIB	72	Yes	No	Yes	17	1	Yes	train
75	Male	2011	8140/3: Adenocarcinoma, NOS	T1	N0	M0	IA	50	No	Yes	Yes	41	1	Yes	train
85	Female	2011	8140/3: Adenocarcinoma, NOS	T3	N1	M0	IIIA	30	No	Yes	Yes	19	1	Yes	train
83	Male	2011	8140/3: Adenocarcinoma, NOS	T1	N1	M0	IIB	67	No	No	No	9	1	Yes	train
79	Male	2015	8140/3: Adenocarcinoma, NOS	T3	N2	M0	IIIB	70	No	Yes	Yes	17	1	Yes	test
75	Male	2014	8255/3: Adenocarcinoma with mixed subtypes	T1b	N1	M0	IIB	27	Yes	No	No	63	0	Yes	train
56	Female	2015	8140/3: Adenocarcinoma, NOS	T1a	N0	M0	IA	28	No	Yes	Yes	27	0	Yes	test
68	Male	2011	8140/3: Adenocarcinoma, NOS	T3	N0	M0	IIB	62	Yes	No	No	34	1	Yes	train
81	Male	2014	8140/3: Adenocarcinoma, NOS	T1	N0	M1	IV	50	No	No	No	1	1	Yes	train
61	Male	2015	8140/3: Adenocarcinoma, NOS	T2	N2	M0	IIIA	30	Yes	Yes	Yes	16	1	Yes	test
76	Male	2014	8140/3: Adenocarcinoma, NOS	T3	N0	M0	IIB	45	No	Yes	Yes	41	1	Yes	train
73	Male	2013	8140/3: Adenocarcinoma, NOS	T3	N2	M0	IIIB	50	Yes	Yes	Yes	29	1	Yes	train
81	Male	2015	8255/3: Adenocarcinoma with mixed subtypes	T2	N1	M0	IIB	45	No	Yes	Yes	20	1	Yes	test
72	Male	2014	8144/3: Adenocarcinoma, intestinal type	T3	N1	M1	IV	50	No	Yes	Yes	7	1	Yes	train
77	Male	2013	8140/3: Adenocarcinoma, NOS	T3	N1	M0	IIIA	30	Yes	Yes	Yes	30	1	Yes	train
79	Female	2013	8140/3: Adenocarcinoma, NOS	T3	N0	M0	IIB	50	Yes	No	No	1	1	Yes	train
69	Male	2011	8490/3: Signet ring cell carcinoma	T3	N3	M0	IIIC	52	Yes	No	Yes	98	1	Yes	train
72	Male	2013	8140/3: Adenocarcinoma, NOS	T1a	N0	M0	IA	10	Yes	No	No	80	0	Yes	train
71	Female	2011	8140/3: Adenocarcinoma, NOS	T3	N0	M0	IIB	60	Yes	Yes	Yes	104	1	Yes	train
78	Male	2010	8480/3: Mucinous adenocarcinoma	T2	N2	M0	IIIA	65	Yes	No	No	58	1	No	train
72	Male	2010	8140/3: Adenocarcinoma, NOS	T3	N0	M0	IIB	22	No	Yes	Yes	6	1	No	train
70	Male	2010	8140/3: Adenocarcinoma, NOS	T3	N1	M1	IV	36	Yes	Yes	Yes	5	1	No	train
84	Female	2010	8140/3: Adenocarcinoma, NOS	T1	N0	M1	IV	30	No	No	No	1	1	No	train
34	Male	2010	8140/3: Adenocarcinoma, NOS	T4b	N1	M1	IV	70	No	Yes	Yes	4	1	No	train
85	Female	2010	8140/3: Adenocarcinoma, NOS	T1	N1	M1	IV	30	No	No	No	1	1	No	train
43	Male	2010	8140/3: Adenocarcinoma, NOS	T4b	N1	M1	IV	65	No	No	Yes	13	1	No	train
72	Male	2010	8140/3: Adenocarcinoma, NOS	T3	N0	M1	IV	42	No	Yes	Yes	2	1	No	train
67	Male	2011	8490/3: Signet ring cell carcinoma	T3	N3	M0	IIIC	65	Yes	Yes	Yes	80	1	Yes	train
79	Male	2010	8140/3: Adenocarcinoma, NOS	T3	N1	M0	IIIA	43	No	Yes	Yes	3	1	No	train
83	Female	2010	8140/3: Adenocarcinoma, NOS	T1	N1	M1	IV	30	No	No	No	1	1	No	train
58	Male	2010	8140/3: Adenocarcinoma, NOS	T3	N1	M0	IIIA	10	No	Yes	Yes	8	1	No	train
77	Male	2010	8140/3: Adenocarcinoma, NOS	T3	N1	M0	IIIA	19	Yes	Yes	Yes	26	1	No	train
63	Male	2010	8140/3: Adenocarcinoma, NOS	T3	N0	M0	IIB	30	Yes	Yes	Yes	111	0	No	train
57	Male	2010	8481/3: Mucin-producing adenocarcinoma	T3	N1	M0	IIIA	40	Yes	Yes	Yes	70	1	No	train
52	Male	2010	8140/3: Adenocarcinoma, NOS	T1	N1	M1	IV	40	No	No	Yes	21	1	No	train
64	Male	2010	8140/3: Adenocarcinoma, NOS	T2	N0	M0	IIA	25	Yes	No	Yes	13	1	No	train
63	Male	2010	8140/3: Adenocarcinoma, NOS	T3	N0	M0	IIB	60	Yes	Yes	Yes	108	1	No	train
78	Male	2010	8140/3: Adenocarcinoma, NOS	T3	N1	M1	IV	20	No	No	Yes	11	1	No	train
74	Male	2010	8140/3: Adenocarcinoma, NOS	T2	N0	M0	IB	13	Yes	No	No	110	0	No	train
63	Male	2010	8140/3: Adenocarcinoma, NOS	T1	N1	M1	IV	58	No	No	No	6	1	No	train
81	Male	2010	8480/3: Mucinous adenocarcinoma	T2	N0	M0	IB	22	Yes	No	No	39	1	No	train
57	Male	2010	8140/3: Adenocarcinoma, NOS	T2	N1	M0	IIB	23	Yes	No	Yes	118	0	No	train
41	Male	2010	8140/3: Adenocarcinoma, NOS	T1	N1	M0	IIB	100	No	Yes	Yes	8	1	No	train
78	Male	2010	8010/3: Carcinoma, NOS	T3	N1	M0	IIIA	20	No	Yes	Yes	17	1	No	train
51	Male	2010	8140/3: Adenocarcinoma, NOS	T3	N1	M0	IIIA	500	Yes	Yes	Yes	9	0	No	train
68	Male	2010	8140/3: Adenocarcinoma, NOS	T1	N0	M0	IB	40	No	Yes	Yes	52	1	No	train
60	Female	2010	8140/3: Adenocarcinoma, NOS	T4a	N1	M0	IIIC	20	No	No	Yes	13	1	No	train
61	Male	2010	8140/3: Adenocarcinoma, NOS	T1b	N0	M0	IA	30	Yes	Yes	Yes	26	1	No	train
60	Female	2010	8140/3: Adenocarcinoma, NOS	T3	N1	M0	IIIA	45	No	Yes	Yes	18	1	No	train
74	Male	2010	8140/3: Adenocarcinoma, NOS	T3	N1	M0	IIIA	60	Yes	Yes	Yes	21	1	No	train
54	Female	2010	8140/3: Adenocarcinoma, NOS	T3	N0	M0	IIB	21	Yes	Yes	Yes	108	0	No	train
59	Male	2010	8140/3: Adenocarcinoma, NOS	T3	N1	M0	IIIA	30	No	Yes	Yes	11	1	No	train
80	Male	2010	8140/3: Adenocarcinoma, NOS	T3	N1	M0	IIIA	25	No	Yes	Yes	34	1	No	train
82	Male	2010	8140/3: Adenocarcinoma, NOS	T1	N0	M1	IV	50	No	Yes	Yes	6	1	Yes	train
82	Male	2010	8490/3: Signet ring cell carcinoma	T3	N0	M0	IIB	70	Yes	Yes	Yes	29	1	No	train
75	Female	2010	8480/3: Mucinous adenocarcinoma	T3	N0	M0	IIB	20	Yes	No	No	64	1	No	train
81	Male	2010	8140/3: Adenocarcinoma, NOS	T2	N0	M0	IIA	20	No	No	No	11	1	No	train
62	Male	2015	8140/3: Adenocarcinoma, NOS	T3	N2	M0	IIIB	60	No	Yes	Yes	42	1	Yes	test
56	Female	2010	8140/3: Adenocarcinoma, NOS	T1	N1	M1	IV	30	No	Yes	Yes	8	1	No	train
62	Male	2010	8140/3: Adenocarcinoma, NOS	T3	N0	M0	IIB	60	Yes	Yes	Yes	118	0	No	train
63	Male	2010	8490/3: Signet ring cell carcinoma	T4b	N1	M1	IV	70	No	Yes	Yes	17	1	No	train
58	Male	2010	8140/3: Adenocarcinoma, NOS	T3	N1	M0	IIIA	30	No	No	Yes	10	1	No	train
60	Male	2010	8140/3: Adenocarcinoma, NOS	T4a	N1	M0	IIIC	40	Yes	Yes	Yes	47	1	No	train
76	Male	2010	8246/3: Neuroendocrine carcinoma, NOS	T2	N0	M1	IV	30	No	Yes	Yes	2	1	No	train
68	Male	2011	8140/3: Adenocarcinoma, NOS	T1b	N0	M0	IB	28	Yes	No	No	107	0	No	train
58	Male	2011	8140/3: Adenocarcinoma, NOS	T3	N0	M0	IIB	35	Yes	Yes	Yes	104	0	No	train
68	Female	2011	8490/3: Signet ring cell carcinoma	T1	N0	M0	IB	30	Yes	Yes	Yes	11	1	No	train
64	Male	2011	8140/3: Adenocarcinoma, NOS	T3	N1	M1	IV	65	No	Yes	No	2	1	No	train
48	Male	2011	8140/3: Adenocarcinoma, NOS	T3	N1	M1	IV	50	No	No	Yes	4	1	No	train
66	Female	2011	8490/3: Signet ring cell carcinoma	T2	N2	M0	IIIA	25	Yes	Yes	Yes	4	1	No	train
85	Male	2011	8144/3: Adenocarcinoma, intestinal type	T1b	N0	M0	IA	18	Yes	No	No	92	1	No	train
27	Male	2011	8140/3: Adenocarcinoma, NOS	T1b	N0	M0	IA	27	Yes	No	No	99	0	No	train
58	Male	2011	8140/3: Adenocarcinoma, NOS	T4a	N2	M0	IIIC	50	No	Yes	Yes	8	1	No	train
72	Male	2011	8140/3: Adenocarcinoma, NOS	T3	N2	M1	IV	62	Yes	Yes	Yes	15	1	No	train
77	Male	2013	8140/3: Adenocarcinoma, NOS	T2	N0	M0	IB	50	Yes	Yes	Yes	77	0	Yes	train
66	Male	2011	8140/3: Adenocarcinoma, NOS	T1	N1	M1	IV	40	No	No	Yes	18	1	No	train
68	Female	2011	8140/3: Adenocarcinoma, NOS	T3	N0	M0	IIB	48	Yes	Yes	Yes	34	1	No	train
59	Male	2011	8144/3: Adenocarcinoma, intestinal type	T3	N1	M0	IIIA	40	Yes	Yes	Yes	106	0	No	train
63	Male	2011	8140/3: Adenocarcinoma, NOS	T3	N1	M0	IIIA	22	Yes	Yes	Yes	56	1	No	train
82	Male	2011	8140/3: Adenocarcinoma, NOS	T3	N1	M0	IIIA	20	No	Yes	Yes	2	1	No	train
60	Female	2011	8140/3: Adenocarcinoma, NOS	T1	N0	M1	IV	40	No	Yes	Yes	3	1	No	train
68	Male	2011	8140/3: Adenocarcinoma, NOS	T3	N2	M0	IIIB	54	Yes	Yes	Yes	7	1	No	train
61	Female	2011	8140/3: Adenocarcinoma, NOS	T2	N0	M0	IB	13	Yes	No	No	40	1	No	train
68	Female	2011	8140/3: Adenocarcinoma, NOS	T1	N0	M0	IA	21	No	No	Yes	60	1	No	train
47	Male	2011	8490/3: Signet ring cell carcinoma	T3	N2	M0	IIIB	95	Yes	Yes	Yes	26	1	No	train
63	Male	2011	8140/3: Adenocarcinoma, NOS	T2	N1	M0	IIB	15	Yes	Yes	Yes	35	1	Yes	train
61	Female	2011	8490/3: Signet ring cell carcinoma	T3	N1	M0	IIIA	50	Yes	Yes	Yes	98	0	No	train
68	Male	2011	8490/3: Signet ring cell carcinoma	T3	N1	M0	IIIA	49	Yes	Yes	Yes	98	0	No	train
83	Female	2011	8936/3: Gastrointestinal stromal sarcoma	T2	N0	M0	IA	35	Yes	No	No	70	1	No	train
64	Male	2012	8140/3: Adenocarcinoma, NOS	T1b	N0	M0	IA	21	Yes	No	No	84	0	Yes	train
79	Male	2011	8140/3: Adenocarcinoma, NOS	T1a	N1	M1	IV	40	No	Yes	Yes	27	1	No	train
56	Male	2011	8140/3: Adenocarcinoma, NOS	T1a	N0	M0	IA	4	Yes	No	No	46	1	No	train
51	Male	2011	8490/3: Signet ring cell carcinoma	T3	N1	M0	IIIA	50	Yes	Yes	Yes	98	0	No	train
62	Male	2011	8140/3: Adenocarcinoma, NOS	T3	N2	M0	IIIB	27	Yes	Yes	Yes	42	1	No	train
48	Male	2011	8140/3: Adenocarcinoma, NOS	T3	N1	M1	IV	20	No	No	Yes	27	1	No	train
61	Female	2011	8140/3: Adenocarcinoma, NOS	T3	N0	M0	IIB	75	Yes	Yes	Yes	57	1	No	train
65	Male	2012	8140/3: Adenocarcinoma, NOS	T3	N1	M0	IIIA	24	No	No	Yes	8	1	Yes	train
67	Male	2011	8480/3: Mucinous adenocarcinoma	T3	N0	M0	IIB	50	Yes	Yes	Yes	27	1	No	train
75	Male	2011	8140/3: Adenocarcinoma, NOS	T1	N0	M1	IV	40	No	No	No	5	1	No	train
52	Male	2011	8140/3: Adenocarcinoma, NOS	T2	N1	M0	IIB	10	No	Yes	Yes	25	1	No	train
63	Male	2011	8490/3: Signet ring cell carcinoma	T3	N2	M0	IIIB	30	No	Yes	Yes	3	1	No	train
86	Male	2011	8140/3: Adenocarcinoma, NOS	T1	N0	M1	IV	60	No	No	No	1	1	No	train
81	Male	2014	8140/3: Adenocarcinoma, NOS	T1a	N1	M1	IV	66	No	No	Yes	6	1	Yes	train
35	Male	2012	8140/3: Adenocarcinoma, NOS	T3	N2	M1	IV	80	No	Yes	Yes	7	1	No	train
65	Male	2012	8140/3: Adenocarcinoma, NOS	T3	N1	M0	IIIA	80	Yes	Yes	Yes	92	0	No	train
82	Male	2012	8145/3: Carcinoma, diffuse type	T3	N3	M0	IIIC	30	No	Yes	Yes	16	1	No	train
72	Male	2012	8140/3: Adenocarcinoma, NOS	T2	N1	M0	IIB	2	Yes	Yes	Yes	57	1	No	train
56	Male	2012	8140/3: Adenocarcinoma, NOS	T4b	N1	M0	IIIC	50	No	No	Yes	39	1	No	train
82	Male	2012	8140/3: Adenocarcinoma, NOS	T3	N1	M0	IIIA	70	No	Yes	Yes	7	1	No	train
53	Male	2012	8140/3: Adenocarcinoma, NOS	T4b	N2	M0	IIIC	45	Yes	Yes	Yes	18	1	No	train
51	Male	2012	8140/3: Adenocarcinoma, NOS	T1	N1	M1	IV	21	No	No	Yes	16	1	Yes	train
67	Male	2012	8144/3: Adenocarcinoma, intestinal type	T1a	N0	M0	IB	35	Yes	No	No	94	0	No	train
57	Female	2012	8140/3: Adenocarcinoma, NOS	T3	N1	M0	IIIA	34	Yes	Yes	Yes	27	1	No	train
70	Male	2012	8140/3: Adenocarcinoma, NOS	T3	N1	M0	IIIA	45	Yes	Yes	Yes	8	1	No	train
81	Male	2012	8490/3: Signet ring cell carcinoma	T1	N0	M0	IB	50	No	Yes	Yes	11	1	No	train
62	Male	2012	8490/3: Signet ring cell carcinoma	T2	N1	M0	IIB	30	Yes	Yes	Yes	92	0	No	train
65	Male	2012	8140/3: Adenocarcinoma, NOS	T2	N0	M0	IIA	21	Yes	No	No	32	1	No	train
66	Female	2012	8140/3: Adenocarcinoma, NOS	T3	N1	M0	IIIA	70	Yes	Yes	Yes	93	0	No	train
68	Male	2012	8490/3: Signet ring cell carcinoma	T3	N1	M0	IIIA	35	Yes	Yes	Yes	56	1	No	train
50	Male	2012	8480/3: Mucinous adenocarcinoma	T3	N3	M1	IV	145	Yes	No	No	94	0	No	train
84	Male	2012	8240/3: Carcinoid tumor, NOS	T1	N0	M0	I	8	No	No	No	1	1	No	train
59	Male	2012	8140/3: Adenocarcinoma, NOS	T2	N1	M1	IV	35	No	Yes	No	3	1	No	train
63	Male	2012	8140/3: Adenocarcinoma, NOS	T1	N0	M0	IA	45	No	No	No	6	1	No	train
46	Female	2011	8140/3: Adenocarcinoma, NOS	T3	N1	M0	IIIA	31	Yes	No	Yes	7	1	Yes	train
78	Female	2012	8480/3: Mucinous adenocarcinoma	T1a	N0	M0	IB	5	Yes	No	No	87	0	No	train
59	Male	2012	8140/3: Adenocarcinoma, NOS	T3	N1	M0	IIIA	50	Yes	Yes	Yes	8	1	No	train
73	Male	2012	8140/3: Adenocarcinoma, NOS	T1b	N0	M0	IA	5	Yes	No	No	94	0	No	train
79	Female	2012	8140/3: Adenocarcinoma, NOS	T3	N0	M0	IIB	25	No	Yes	Yes	10	1	No	train
50	Male	2013	8140/3: Adenocarcinoma, NOS	T3	N1	M1	IV	60	No	No	Yes	83	0	No	train
51	Male	2012	8140/3: Adenocarcinoma, NOS	T1	N0	M1	IV	50	No	No	No	1	1	No	train
51	Male	2013	8140/3: Adenocarcinoma, NOS	T1a	N0	M0	IA	2	Yes	No	No	83	0	No	train
92	Male	2012	8140/3: Adenocarcinoma, NOS	T3	N1	M1	IV	85	No	No	No	1	1	No	train
69	Male	2012	8140/3: Adenocarcinoma, NOS	T3	N2	M0	IIIB	35	Yes	Yes	Yes	92	0	No	train
86	Male	2011	8936/3: Gastrointestinal stromal sarcoma	T2	N0	M0	IA	21	Yes	No	No	60	1	No	train
58	Female	2013	8070/3: Squamous cell carcinoma, NOS	T1	N0	M1	IV	43	No	No	Yes	1	1	Yes	train
69	Male	2013	8140/3: Adenocarcinoma, NOS	T1a	N0	M0	IA	14	Yes	No	No	78	0	No	train
52	Male	2013	8140/3: Adenocarcinoma, NOS	T1	N1	M1	IV	60	No	No	Yes	7	1	No	train
68	Male	2013	8140/3: Adenocarcinoma, NOS	T3	N0	M0	IIB	30	Yes	Yes	Yes	48	1	No	train
83	Male	2013	8140/3: Adenocarcinoma, NOS	T3	N1	M0	IIIA	30	No	Yes	Yes	11	1	No	train
70	Male	2013	8140/3: Adenocarcinoma, NOS	T3	N1	M0	IIIA	32	Yes	Yes	Yes	3	1	No	train
60	Female	2012	8140/3: Adenocarcinoma, NOS	T3	N3	M0	IIIC	70	Yes	Yes	Yes	22	1	No	train
90	Male	2012	8140/3: Adenocarcinoma, NOS	T1	N0	M0	IB	25	No	Yes	Yes	2	1	No	train
82	Male	2012	8490/3: Signet ring cell carcinoma	T2	N1	M1	IV	150	No	Yes	No	3	1	No	train
52	Male	2012	8140/3: Adenocarcinoma, NOS	T3	N0	M0	IIB	30	Yes	Yes	Yes	40	1	No	train
62	Male	2012	8140/3: Adenocarcinoma, NOS	T3	N1	M0	IIIA	50	Yes	Yes	Yes	92	0	No	train
60	Male	2013	8140/3: Adenocarcinoma, NOS	T3	N2	M0	IIIB	70	No	Yes	Yes	55	1	No	train
61	Male	2013	8140/3: Adenocarcinoma, NOS	T3	N2	M0	IIIB	30	Yes	Yes	Yes	80	0	No	train
61	Female	2013	8041/3: Small cell carcinoma, NOS	T3	N0	M1	IV	60	No	Yes	Yes	14	1	No	train
67	Male	2013	8490/3: Signet ring cell carcinoma	T4b	N1	M0	IIIC	60	No	Yes	Yes	11	1	No	train
84	Male	2013	8140/3: Adenocarcinoma, NOS	T1	N1	M0	IIB	50	No	Yes	Yes	17	1	No	train
73	Male	2013	8144/3: Adenocarcinoma, intestinal type	T1b	N0	M0	IA	25	Yes	Yes	Yes	36	1	Yes	train
61	Male	2014	8140/3: Adenocarcinoma, NOS	T2	N0	M0	IIA	40	Yes	Yes	Yes	71	0	No	train
55	Male	2013	8140/3: Adenocarcinoma, NOS	T1b	N1	M1	IV	22	Yes	No	Yes	2	1	No	train
67	Male	2013	8490/3: Signet ring cell carcinoma	T1b	N0	M0	IB	25	Yes	No	No	31	1	No	train
73	Male	2013	8140/3: Adenocarcinoma, NOS	T4b	N0	M1	IV	78	No	No	Yes	7	1	No	train
71	Male	2013	8140/3: Adenocarcinoma, NOS	T1	N0	M0	IB	25	No	Yes	Yes	9	1	No	train
58	Female	2013	8246/3: Neuroendocrine carcinoma, NOS	T2	N0	M1	IV	20	No	Yes	Yes	14	1	No	train
65	Male	2014	8140/3: Adenocarcinoma, NOS	T3	N1	M0	IIIA	40	Yes	Yes	Yes	70	0	No	train
67	Female	2013	8140/3: Adenocarcinoma, NOS	T1a	N0	M0	IA	4	Yes	No	No	72	0	No	train
70	Male	2014	8481/3: Mucin-producing adenocarcinoma	T2	N0	M0	IB	30	Yes	Yes	Yes	4	1	No	train
78	Male	2013	8140/3: Adenocarcinoma, NOS	T1	N0	M0	IA	100	No	Yes	Yes	6	1	No	train
74	Male	2013	8140/3: Adenocarcinoma, NOS	T2	N1	M0	IIB	45	Yes	Yes	Yes	77	0	No	train
69	Female	2013	8140/3: Adenocarcinoma, NOS	T3	N0	M0	IIB	30	No	Yes	Yes	13	1	No	train
69	Male	2013	8140/3: Adenocarcinoma, NOS	T3	N1	M1	IV	38	No	Yes	Yes	36	1	No	train
77	Male	2013	8140/3: Adenocarcinoma, NOS	T3	N1	M0	IIIA	25	Yes	Yes	Yes	12	1	No	train
85	Male	2014	8140/3: Adenocarcinoma, NOS	T2	N0	M0	IIA	40	Yes	Yes	Yes	18	1	No	train
52	Male	2014	8140/3: Adenocarcinoma, NOS	T1a	N0	M0	IA	21	Yes	No	No	67	0	No	train
68	Female	2013	8140/3: Adenocarcinoma, NOS	T3	N1	M1	IV	80	No	No	Yes	3	1	No	train
68	Male	2013	8255/3: Adenocarcinoma with mixed subtypes	T1	N3	M0	IIIC	70	No	Yes	Yes	5	1	No	train
52	Male	2013	8140/3: Adenocarcinoma, NOS	T2	N3	M0	IIIC	30	Yes	Yes	Yes	79	0	No	train
62	Male	2014	8140/3: Adenocarcinoma, NOS	T1	N0	M1	IV	20	No	No	No	1	1	No	train
46	Female	2015	8145/3: Carcinoma, diffuse type	T4a	N0	M0	IIIA	130	Yes	Yes	Yes	44	0	Yes	test
45	Female	2014	8145/3: Carcinoma, diffuse type	T3	N2	M0	IIIB	21	Yes	Yes	Yes	15	1	No	train
84	Female	2014	8140/3: Adenocarcinoma, NOS	T1	N0	M1	IV	25	No	No	No	1	1	No	train
85	Female	2013	8140/3: Adenocarcinoma, NOS	T1a	N0	M0	IA	1	Yes	No	No	25	1	No	train
79	Male	2013	8140/3: Adenocarcinoma, NOS	T2	N0	M0	IB	15	No	Yes	Yes	6	1	Yes	train
66	Male	2014	8490/3: Signet ring cell carcinoma	T4a	N2	M0	IIIC	70	Yes	Yes	Yes	27	1	No	train
66	Female	2013	8140/3: Adenocarcinoma, NOS	T4a	N3	M0	IIIC	30	Yes	Yes	Yes	13	1	No	train
59	Male	2014	8140/3: Adenocarcinoma, NOS	T1	N3	M1	IV	73	Yes	Yes	Yes	8	1	No	train
75	Male	2014	8490/3: Signet ring cell carcinoma	T1	N0	M0	IA	20	No	Yes	Yes	70	0	No	train
82	Female	2014	8140/3: Adenocarcinoma, NOS	T1	N0	M1	IV	63	No	No	No	1	1	No	train
62	Female	2014	8140/3: Adenocarcinoma, NOS	T3	N1	M0	IIIA	12	Yes	Yes	Yes	66	0	No	train
62	Female	2014	8240/3: Carcinoid tumor, NOS	T2	N0	M0	IIA	9	Yes	No	No	48	1	No	train
68	Male	2014	8140/3: Adenocarcinoma, NOS	T3	N2	M0	IIIB	50	No	Yes	Yes	22	1	No	train
60	Female	2014	8140/3: Adenocarcinoma, NOS	T3	N0	M1	IV	20	Yes	Yes	Yes	42	1	No	train
66	Male	2014	8140/3: Adenocarcinoma, NOS	T3	N1	M0	IIIA	37	No	Yes	Yes	15	1	No	train
76	Male	2014	8140/3: Adenocarcinoma, NOS	T1b	N1	M0	IIB	29	Yes	No	No	36	1	No	train
56	Male	2014	8070/3: Squamous cell carcinoma, NOS	T1	N0	M1	IV	66	No	No	No	1	1	No	train
59	Male	2014	8140/3: Adenocarcinoma, NOS	T4a	N3	M0	IIIC	50	Yes	Yes	Yes	51	1	No	train
65	Male	2014	8140/3: Adenocarcinoma, NOS	T3	N0	M0	IIB	50	No	Yes	Yes	37	1	No	train
76	Male	2014	8140/3: Adenocarcinoma, NOS	T1	N0	M0	IA	50	No	Yes	Yes	2	1	No	train
87	Female	2014	8140/3: Adenocarcinoma, NOS	T3	N2	M0	IIIB	50	No	No	No	9	1	No	train
38	Male	2014	8140/3: Adenocarcinoma, NOS	T4	N1	M0	IIIC	85	Yes	Yes	Yes	62	0	No	train
67	Male	2014	8140/3: Adenocarcinoma, NOS	T3	N0	M0	IIB	40	Yes	Yes	Yes	65	0	No	train
76	Male	2014	8140/3: Adenocarcinoma, NOS	T1	N0	M1	IV	15	No	No	No	1	1	No	train
77	Male	2014	8140/3: Adenocarcinoma, NOS	T1	N0	M0	IA	6	Yes	No	No	66	0	No	train
65	Male	2014	8140/3: Adenocarcinoma, NOS	T3	N1	M0	IIIA	40	Yes	Yes	Yes	60	0	No	train
67	Male	2014	8140/3: Adenocarcinoma, NOS	T3	N2	M0	IIIB	60	Yes	Yes	Yes	28	1	No	train
64	Female	2015	8144/3: Adenocarcinoma, intestinal type	T2	N0	M0	IIA	12	Yes	Yes	Yes	9	1	No	test
44	Female	2014	8140/3: Adenocarcinoma, NOS	T3	N0	M0	IIB	20	Yes	Yes	Yes	61	0	No	train
67	Male	2014	8140/3: Adenocarcinoma, NOS	T1	N1	M1	IV	30	No	Yes	Yes	41	1	No	train
64	Male	2015	8490/3: Signet ring cell carcinoma	T1	N0	M0	IB	35	No	Yes	Yes	56	1	No	test
62	Male	2015	8140/3: Adenocarcinoma, NOS	T1b	N0	M0	IA	5	Yes	No	No	57	0	No	test
65	Male	2014	8140/3: Adenocarcinoma, NOS	T3	N0	M0	IIB	30	Yes	Yes	Yes	61	0	No	train
42	Male	2015	8140/3: Adenocarcinoma, NOS	T3	N2	M1	IV	90	Yes	Yes	Yes	15	1	No	test
86	Male	2015	8140/3: Adenocarcinoma, NOS	T1	N0	M1	IV	33	No	Yes	No	3	1	No	test
54	Male	2015	8490/3: Signet ring cell carcinoma	T3	N0	M0	IIB	70	No	No	Yes	3	1	No	test
56	Male	2015	8144/3: Adenocarcinoma, intestinal type	T1b	N0	M0	IB	6	Yes	No	No	7	1	No	test
88	Male	2015	8140/3: Adenocarcinoma, NOS	T1	N0	M0	IB	30	No	No	No	1	1	No	test
59	Male	2014	8140/3: Adenocarcinoma, NOS	T1a	N1	M0	IIB	60	No	Yes	Yes	21	1	No	train
61	Male	2014	8144/3: Adenocarcinoma, intestinal type	T2	N0	M0	IB	30	No	No	No	13	1	No	train
71	Male	2014	8490/3: Signet ring cell carcinoma	T3	N1	M0	IIIA	20	No	Yes	Yes	1	1	No	train
69	Male	2014	8140/3: Adenocarcinoma, NOS	T3	N3	M0	IIIC	70	Yes	Yes	Yes	32	1	No	train
67	Male	2015	8140/3: Adenocarcinoma, NOS	T2	N0	M0	IB	15	Yes	Yes	Yes	5	1	No	test
76	Male	2015	8140/3: Adenocarcinoma, NOS	T3	N1	M0	IIIA	30	No	Yes	Yes	55	0	No	test
67	Male	2015	8255/3: Adenocarcinoma with mixed subtypes	T1b	N0	M0	IB	20	Yes	No	No	58	0	No	test
66	Male	2015	8140/3: Adenocarcinoma, NOS	T1a	N0	M0	IA	11	Yes	No	No	55	0	No	test
70	Male	2015	8140/3: Adenocarcinoma, NOS	T3	N0	M0	IIB	20	Yes	Yes	Yes	13	1	No	test
68	Male	2015	8490/3: Signet ring cell carcinoma	T1a	N0	M1	IV	60	No	Yes	Yes	1	1	Yes	test
64	Male	2015	8144/3: Adenocarcinoma, intestinal type	T3	N0	M0	IIB	40	No	Yes	Yes	59	0	Yes	test
65	Male	2015	8140/3: Adenocarcinoma, NOS	T3	N1	M1	IV	50	No	No	Yes	11	1	No	test
53	Male	2015	8140/3: Adenocarcinoma, NOS	T3	N0	M0	IIB	32	Yes	Yes	Yes	23	1	No	test
69	Male	2015	8140/3: Adenocarcinoma, NOS	T3	N1	M0	IIIA	60	No	Yes	Yes	12	1	No	test
64	Male	2015	8140/3: Adenocarcinoma, NOS	T2	N1	M0	IIB	50	Yes	Yes	Yes	59	0	No	test
55	Male	2015	8140/3: Adenocarcinoma, NOS	T3	N1	M0	IIIA	40	No	Yes	Yes	6	1	No	test
71	Male	2015	8140/3: Adenocarcinoma, NOS	T3	N1	M1	IV	50	No	Yes	Yes	13	1	No	test
57	Male	2015	8140/3: Adenocarcinoma, NOS	T1b	N0	M0	IA	20	Yes	No	No	52	0	No	test
53	Male	2015	8140/3: Adenocarcinoma, NOS	T1	N0	M1	IV	15	No	Yes	Yes	6	1	No	test
69	Male	2015	8490/3: Signet ring cell carcinoma	T3	N1	M0	IIIA	30	Yes	Yes	Yes	46	1	No	test
88	Male	2015	8140/3: Adenocarcinoma, NOS	T1	N0	M0	IB	55	No	Yes	No	34	1	No	test
52	Female	2015	8140/3: Adenocarcinoma, NOS	T3	N0	M0	IIB	23	No	Yes	Yes	53	0	No	test
68	Male	2015	8140/3: Adenocarcinoma, NOS	T2	N1	M0	IIB	30	No	Yes	Yes	42	1	No	test
69	Female	2015	8140/3: Adenocarcinoma, NOS	T2	N0	M0	IIA	10	No	Yes	Yes	50	0	No	test
77	Male	2015	8490/3: Signet ring cell carcinoma	T4a	N3	M1	IV	140	Yes	No	No	1	1	No	test
76	Male	2015	8140/3: Adenocarcinoma, NOS	T2	N0	M0	IB	20	No	Yes	Yes	31	1	No	test
77	Male	2015	8140/3: Adenocarcinoma, NOS	T1	N1	M1	IV	40	No	Yes	No	8	1	No	test
54	Female	2015	8140/3: Adenocarcinoma, NOS	T1	N0	M1	IV	36	No	Yes	Yes	8	1	No	test
71	Female	2015	8140/3: Adenocarcinoma, NOS	T2	N0	M0	IIA	20	Yes	No	No	26	1	No	test
65	Male	2015	8140/3: Adenocarcinoma, NOS	T3	N2	M0	IIIB	37	Yes	Yes	Yes	36	1	No	test
65	Male	2015	8140/3: Adenocarcinoma, NOS	T3	N1	M0	IIIA	40	Yes	Yes	Yes	10	1	No	test
68	Male	2015	8140/3: Adenocarcinoma, NOS	T3	N1	M0	IIIA	60	No	Yes	Yes	23	1	No	test
73	Male	2015	8140/3: Adenocarcinoma, NOS	T3	N1	M0	IIIA	53	Yes	Yes	Yes	20	1	No	test
74	Female	2014	8145/3: Carcinoma, diffuse type	T1a	N0	M1	IV	40	No	No	Yes	6	1	Yes	train
85	Female	2015	8140/3: Adenocarcinoma, NOS	T3	N1	M0	IIIA	50	No	No	Yes	47	1	Yes	test
71	Male	2011	8140/3: Adenocarcinoma, NOS	T1	N1	M1	IV	41	No	No	Yes	7	1	Yes	train
72	Male	2015	8144/3: Adenocarcinoma, intestinal type	T4a	N2	M0	IIIC	50	Yes	No	Yes	50	0	Yes	test
69	Male	2011	8140/3: Adenocarcinoma, NOS	T3	N1	M0	IIIA	2	Yes	Yes	Yes	28	1	Yes	train
52	Male	2010	8140/3: Adenocarcinoma, NOS	T3	N1	M0	IIIA	60	No	Yes	Yes	114	0	Yes	train
75	Male	2012	8140/3: Adenocarcinoma, NOS	T2	N1	M1	IV	27	No	No	No	2	1	Yes	train
77	Male	2013	8140/3: Adenocarcinoma, NOS	T2	N2	M0	IIIA	50	No	Yes	Yes	25	1	Yes	train
72	Male	2014	8140/3: Adenocarcinoma, NOS	T3	N0	M0	IIB	30	No	Yes	No	5	1	Yes	train
80	Female	2012	8140/3: Adenocarcinoma, NOS	T1b	N0	M0	IA	9	Yes	No	No	21	1	Yes	train
77	Male	2010	8140/3: Adenocarcinoma, NOS	T1	N0	M1	IV	500	No	No	Yes	29	1	Yes	train
54	Male	2010	8140/3: Adenocarcinoma, NOS	T3	N1	M0	IIIA	23	Yes	Yes	Yes	45	1	No	train
68	Male	2010	8140/3: Adenocarcinoma, NOS	T1b	N1	M0	IIB	25	Yes	Yes	Yes	32	1	No	train
67	Male	2010	8140/3: Adenocarcinoma, NOS	T2	N0	M0	IIA	15	Yes	Yes	Yes	53	1	No	train
60	Male	2010	8140/3: Adenocarcinoma, NOS	T3	N1	M0	IIIA	60	Yes	Yes	Yes	13	1	No	train
66	Female	2010	8246/3: Neuroendocrine carcinoma, NOS	T4	N0	M1	IV	30	No	No	Yes	24	1	No	train
62	Male	2010	8490/3: Signet ring cell carcinoma	T4a	N2	M0	IIIC	50	No	Yes	Yes	112	0	No	train
59	Male	2010	8140/3: Adenocarcinoma, NOS	T2	N3	M0	IIIC	18	Yes	Yes	Yes	14	1	No	train
73	Female	2010	8490/3: Signet ring cell carcinoma	T1b	N0	M0	IB	22	Yes	No	No	3	1	No	train
61	Male	2010	8140/3: Adenocarcinoma, NOS	T3	N1	M0	IIIA	25	Yes	Yes	Yes	115	0	No	train
81	Female	2010	8140/3: Adenocarcinoma, NOS	T3	N0	M1	IV	50	No	Yes	Yes	6	1	No	train
60	Male	2010	8480/3: Mucinous adenocarcinoma	T3	N1	M0	IIIA	39	Yes	No	Yes	35	1	No	train
84	Female	2011	8140/3: Adenocarcinoma, NOS	T1b	N0	M0	IA	15	Yes	No	No	29	1	No	train
56	Male	2011	8070/3: Squamous cell carcinoma, NOS	T4b	N1	M0	IIIC	90	No	Yes	Yes	83	1	No	train
77	Female	2012	8490/3: Signet ring cell carcinoma	T3	N0	M0	IIB	43	Yes	No	No	42	1	Yes	train
68	Male	2011	8140/3: Adenocarcinoma, NOS	T3	N0	M0	IIB	30	Yes	Yes	Yes	32	1	No	train
58	Male	2011	8140/3: Adenocarcinoma, NOS	T3	N1	M1	IV	500	No	No	Yes	21	1	No	train
61	Male	2011	8070/3: Squamous cell carcinoma, NOS	T3	N0	M0	IB	87	Yes	No	No	96	0	No	train
39	Male	2011	8490/3: Signet ring cell carcinoma	T3	N1	M0	IIIA	30	Yes	Yes	Yes	102	0	No	train
79	Female	2011	8140/3: Adenocarcinoma, NOS	T3	N3	M0	IIIC	35	Yes	No	No	27	1	No	train
78	Male	2011	8140/3: Adenocarcinoma, NOS	T3	N0	M0	IIB	21	Yes	Yes	Yes	22	1	No	train
60	Male	2011	8140/3: Adenocarcinoma, NOS	T3	N1	M0	IIIA	60	Yes	Yes	Yes	37	0	No	train
67	Male	2011	8140/3: Adenocarcinoma, NOS	T2	N1	M0	IIB	100	No	No	No	11	1	No	train
50	Male	2011	8140/3: Adenocarcinoma, NOS	T3	N2	M0	IIIB	20	Yes	Yes	No	24	0	No	train
57	Male	2011	8140/3: Adenocarcinoma, NOS	T3	N1	M1	IV	590	No	No	Yes	5	1	No	train
57	Male	2011	8140/3: Adenocarcinoma, NOS	T3	N2	M1	IV	40	No	No	Yes	11	1	No	train
46	Female	2011	8140/3: Adenocarcinoma, NOS	T3	N1	M0	IIIA	20	Yes	Yes	Yes	28	1	No	train
52	Male	2012	8490/3: Signet ring cell carcinoma	T3	N1	M0	IIIA	150	Yes	Yes	Yes	95	0	No	train
64	Female	2012	8140/3: Adenocarcinoma, NOS	T3	N0	M0	IIB	15	Yes	No	Yes	26	1	No	train
66	Male	2012	8140/3: Adenocarcinoma, NOS	T2	N1	M0	IIB	8	No	No	No	1	1	No	train
53	Male	2012	8144/3: Adenocarcinoma, intestinal type	T1a	N0	M0	IB	35	No	No	Yes	6	1	No	train
53	Male	2012	8140/3: Adenocarcinoma, NOS	T1b	N0	M0	IA	14	Yes	No	No	39	1	No	train
61	Female	2012	8145/3: Carcinoma, diffuse type	T1b	N2	M0	IIIA	55	Yes	No	No	93	0	No	train
68	Male	2012	8140/3: Adenocarcinoma, NOS	T3	N1	M0	IIIA	60	Yes	No	Yes	94	0	No	train
96	Male	2012	8140/3: Adenocarcinoma, NOS	T1	N0	M0	IA	50	No	No	No	7	1	No	train
46	Male	2012	8140/3: Adenocarcinoma, NOS	T3	N1	M1	IV	40	No	Yes	Yes	10	1	No	train
61	Male	2012	8140/3: Adenocarcinoma, NOS	T3	N2	M0	IIIB	60	Yes	Yes	Yes	53	0	No	train
54	Male	2012	8140/3: Adenocarcinoma, NOS	T3	N0	M0	IIB	19	Yes	Yes	Yes	90	0	No	train
78	Male	2012	8480/3: Mucinous adenocarcinoma	T3	N3	M0	IIIC	30	Yes	No	Yes	21	1	No	train
56	Male	2011	8140/3: Adenocarcinoma, NOS	T4a	N1	M0	IIIC	50	No	No	Yes	9	1	No	train
56	Male	2012	8140/3: Adenocarcinoma, NOS	T3	N0	M0	IIB	11	Yes	Yes	Yes	15	1	No	train
67	Male	2012	8140/3: Adenocarcinoma, NOS	T3	N1	M0	IIIA	40	No	Yes	Yes	20	1	No	train
58	Female	2012	8140/3: Adenocarcinoma, NOS	T3	N1	M0	IIIA	14	Yes	Yes	Yes	26	1	No	train
53	Male	2013	8140/3: Adenocarcinoma, NOS	T3	N1	M0	IIIA	60	No	Yes	Yes	45	1	No	train
64	Female	2013	8140/3: Adenocarcinoma, NOS	T3	N1	M0	IIIA	15	No	Yes	Yes	38	1	No	train
47	Female	2010	8490/3: Signet ring cell carcinoma	T3	N3	M0	IIIC	30	Yes	Yes	Yes	14	1	No	train
70	Male	2012	8144/3: Adenocarcinoma, intestinal type	T1b	N0	M0	IA	45	Yes	No	No	3	1	No	train
48	Male	2012	8140/3: Adenocarcinoma, NOS	T1a	N0	M0	IA	50	Yes	Yes	Yes	77	0	No	train
71	Male	2012	8140/3: Adenocarcinoma, NOS	T3	N1	M0	IIIA	35	Yes	No	Yes	86	0	No	train
82	Male	2012	8140/3: Adenocarcinoma, NOS	T1a	N0	M0	IA	55	No	Yes	Yes	37	1	No	train
75	Male	2012	8140/3: Adenocarcinoma, NOS	T3	N3	M1	IV	80	No	No	Yes	1	1	No	train
82	Male	2012	8490/3: Signet ring cell carcinoma	T1	N0	M1	IV	20	No	No	Yes	24	1	No	train
78	Male	2013	8140/3: Adenocarcinoma, NOS	T3	N2	M0	IIIB	100	Yes	Yes	Yes	27	1	No	train
68	Male	2012	8140/3: Adenocarcinoma, NOS	T3	N1	M0	IIIA	30	Yes	Yes	Yes	16	1	No	train
61	Female	2012	8140/3: Adenocarcinoma, NOS	T1	N0	M0	IB	10	No	No	No	9	1	No	train
55	Female	2013	8140/3: Adenocarcinoma, NOS	T4	N1	M1	IV	65	No	Yes	Yes	29	1	No	train
62	Male	2013	8140/3: Adenocarcinoma, NOS	T2	N1	M0	IIB	35	No	Yes	Yes	11	1	No	train
79	Male	2013	8140/3: Adenocarcinoma, NOS	T3	N0	M0	IIB	25	No	Yes	Yes	7	1	No	train
31	Male	2014	8140/3: Adenocarcinoma, NOS	T3	N1	M0	IIIA	60	Yes	Yes	Yes	70	0	No	train
71	Male	2013	8140/3: Adenocarcinoma, NOS	T3	N1	M0	IIIA	25	No	Yes	Yes	35	1	No	train
77	Male	2014	8145/3: Carcinoma, diffuse type	T4a	N1	M0	IIIC	140	Yes	No	Yes	4	1	No	train
69	Female	2013	8140/3: Adenocarcinoma, NOS	T3	N0	M0	IIB	20	Yes	Yes	Yes	74	0	No	train
81	Male	2013	8070/3: Squamous cell carcinoma, NOS	T1	N0	M0	IB	60	No	Yes	Yes	3	1	No	train
75	Female	2014	8140/3: Adenocarcinoma, NOS	T3	N0	M0	IIB	70	No	Yes	Yes	55	0	No	train
62	Male	2014	8140/3: Adenocarcinoma, NOS	T2	N0	M0	IB	25	Yes	Yes	Yes	70	0	No	train
71	Male	2013	8140/3: Adenocarcinoma, NOS	T1	N0	M0	IA	50	No	No	Yes	12	1	No	train
82	Male	2014	8140/3: Adenocarcinoma, NOS	T1b	N0	M1	IV	30	No	No	No	3	1	No	train
66	Male	2014	8490/3: Signet ring cell carcinoma	T4a	N2	M0	IIIC	95	No	Yes	Yes	7	1	No	train
74	Male	2014	8140/3: Adenocarcinoma, NOS	T1a	N0	M0	IA	9	Yes	No	No	54	1	No	train
70	Male	2014	8140/3: Adenocarcinoma, NOS	T2	N0	M0	IB	45	No	No	No	1	1	No	train
58	Male	2014	8144/3: Adenocarcinoma, intestinal type	T3	N1	M0	IIIA	50	Yes	Yes	Yes	64	0	No	train
65	Male	2014	8000/3: Neoplasm, malignant	T3	N1	M0	IIIA	70	No	No	No	1	1	No	train
72	Male	2014	8490/3: Signet ring cell carcinoma	T1b	N0	M0	IB	10	Yes	No	No	69	0	No	train
69	Male	2013	8140/3: Adenocarcinoma, NOS	T2	N0	M0	IB	35	Yes	Yes	Yes	31	1	No	train
90	Male	2014	8145/3: Carcinoma, diffuse type	T1a	N0	M0	IB	4	No	No	No	1	1	No	train
64	Male	2014	8140/3: Adenocarcinoma, NOS	T3	N0	M0	IIB	7	Yes	Yes	Yes	60	0	No	train
61	Male	2014	8140/3: Adenocarcinoma, NOS	T3	N1	M0	IIIA	20	Yes	Yes	Yes	29	1	No	train
60	Male	2015	8140/3: Adenocarcinoma, NOS	T3	N3	M0	IIIC	5	Yes	Yes	Yes	57	0	No	test
74	Male	2014	8140/3: Adenocarcinoma, NOS	T3	N0	M0	IIB	30	No	Yes	Yes	60	0	No	train
60	Male	2014	8144/3: Adenocarcinoma, intestinal type	T2	N0	M0	IB	21	Yes	No	No	66	0	No	train
46	Male	2015	8144/3: Adenocarcinoma, intestinal type	T1a	N0	M0	IA	14	Yes	No	No	54	0	No	test
70	Male	2014	8510/3: Medullary carcinoma, NOS	T3	N2	M0	IIIB	75	Yes	No	Yes	69	0	No	train
63	Male	2015	8140/3: Adenocarcinoma, NOS	T3	N1	M0	IIIA	50	No	Yes	Yes	5	1	No	test
26	Male	2015	8140/3: Adenocarcinoma, NOS	T4b	N0	M1	IV	60	No	Yes	Yes	27	1	No	test
47	Male	2015	8140/3: Adenocarcinoma, NOS	T3	N2	M0	IIIB	35	No	Yes	Yes	12	1	No	test
54	Male	2015	8145/3: Carcinoma, diffuse type	T2	N1	M0	IIB	50	Yes	Yes	Yes	52	0	No	test
55	Female	2015	8140/3: Adenocarcinoma, NOS	T2	N1	M0	IIB	38	Yes	Yes	Yes	29	1	No	test
69	Male	2015	8144/3: Adenocarcinoma, intestinal type	T3	N0	M0	IIB	32	Yes	No	Yes	55	0	No	test
49	Male	2015	8140/3: Adenocarcinoma, NOS	T3	N1	M0	IIIA	80	Yes	Yes	Yes	35	1	No	test
60	Female	2015	8140/3: Adenocarcinoma, NOS	T4a	N0	M0	IIIA	80	Yes	Yes	Yes	53	0	No	test
65	Male	2015	8140/3: Adenocarcinoma, NOS	T2	N0	M0	IB	15	Yes	Yes	Yes	48	1	No	test
71	Male	2015	8140/3: Adenocarcinoma, NOS	T3	N1	M0	IIIA	50	No	Yes	Yes	39	1	No	test
78	Male	2010	8140/3: Adenocarcinoma, NOS	T1b	N0	M0	IA	15	Yes	No	No	30	1	Yes	train
62	Female	2012	8140/3: Adenocarcinoma, NOS	T3	N3	M0	IIIC	20	Yes	Yes	Yes	16	1	No	train
64	Male	2014	8140/3: Adenocarcinoma, NOS	T4b	N2	M0	IIIC	45	Yes	Yes	Yes	10	1	Yes	train
76	Female	2012	8140/3: Adenocarcinoma, NOS	T3	N3	M0	IIIC	20	Yes	Yes	Yes	14	1	Yes	train
63	Male	2010	8140/3: Adenocarcinoma, NOS	T3	N1	M0	IIIA	60	Yes	Yes	Yes	10	1	Yes	train
80	Female	2012	8140/3: Adenocarcinoma, NOS	T3	N2	M0	IIIB	43	Yes	Yes	Yes	77	1	No	train
72	Male	2011	8140/3: Adenocarcinoma, NOS	T3	N0	M0	IIB	55	Yes	No	No	57	1	Yes	train
56	Male	2013	8140/3: Adenocarcinoma, NOS	T1	N0	M0	IA	32	Yes	Yes	Yes	73	0	Yes	train
83	Female	2015	8140/3: Adenocarcinoma, NOS	T1b	N0	M0	IA	25	Yes	No	No	27	1	Yes	test
67	Male	2013	8140/3: Adenocarcinoma, NOS	T3	N1	M0	IIIA	38	Yes	Yes	Yes	75	0	Yes	train
66	Male	2012	8490/3: Signet ring cell carcinoma	T2	N0	M0	IIA	20	Yes	Yes	Yes	79	1	Yes	train
75	Female	2013	8010/3: Carcinoma, NOS	T1a	N0	M0	IA	8	Yes	No	No	78	0	Yes	train
62	Female	2014	8240/3: Carcinoid tumor, NOS	T1	N0	M0	I	4	Yes	No	No	66	0	Yes	train
71	Male	2014	8140/3: Adenocarcinoma, NOS	T1b	N2	M0	IIIA	30	Yes	No	No	39	1	Yes	train
71	Male	2011	8140/3: Adenocarcinoma, NOS	T1	N0	M1	IV	30	No	No	Yes	31	1	Yes	train
66	Female	2013	8070/3: Squamous cell carcinoma, NOS	T4a	N1	M0	IIIC	72	No	Yes	Yes	5	1	Yes	train
78	Male	2011	8140/3: Adenocarcinoma, NOS	T3	N0	M0	IIB	40	Yes	Yes	Yes	5	1	Yes	train
78	Male	2011	8140/3: Adenocarcinoma, NOS	T2	N1	M1	IV	25	No	Yes	Yes	88	1	Yes	train
76	Male	2011	8480/3: Mucinous adenocarcinoma	T3	N2	M0	IIIB	45	Yes	Yes	Yes	6	1	Yes	train
73	Male	2013	8140/3: Adenocarcinoma, NOS	T1a	N0	M0	IA	6	Yes	No	No	74	1	Yes	train
70	Female	2011	8140/3: Adenocarcinoma, NOS	T2	N0	M0	IB	6	Yes	Yes	Yes	100	0	Yes	train
71	Female	2011	8490/3: Signet ring cell carcinoma	T1a	N0	M0	IB	13	Yes	No	No	93	0	Yes	train
62	Male	2010	8144/3: Adenocarcinoma, intestinal type	T1a	N0	M1	IV	30	No	No	Yes	22	1	Yes	train
72	Male	2015	8244/3: Mixed adenoneuroendocrine carcinoma (ICD-O-3 update)	T3	N1	M0	IIIA	40	Yes	Yes	Yes	23	1	Yes	test
78	Male	2014	8490/3: Signet ring cell carcinoma	T3	N1	M0	IIIA	50	Yes	Yes	Yes	8	1	Yes	train
78	Male	2014	8140/3: Adenocarcinoma, NOS	T3	N1	M0	IIIA	39	No	No	No	1	1	Yes	train
73	Male	2011	8140/3: Adenocarcinoma, NOS	T3	N2	M1	IV	90	No	Yes	No	2	1	No	train
70	Male	2015	8140/3: Adenocarcinoma, NOS	T3	N0	M0	IIB	50	Yes	Yes	Yes	55	0	Yes	test
80	Male	2013	8140/3: Adenocarcinoma, NOS	T3	N1	M0	IIIA	70	Yes	Yes	Yes	16	1	Yes	train
79	Male	2010	8140/3: Adenocarcinoma, NOS	T1b	N0	M1	IV	30	No	No	No	2	1	Yes	train
73	Male	2010	8140/3: Adenocarcinoma, NOS	T2	N1	M0	IIB	30	Yes	Yes	Yes	112	0	Yes	train
77	Female	2015	8140/3: Adenocarcinoma, NOS	T3	N0	M0	IIB	100	Yes	No	Yes	54	0	Yes	test
77	Female	2013	8140/3: Adenocarcinoma, NOS	T2	N1	M0	IIB	17	No	No	Yes	48	1	Yes	train
75	Female	2013	8144/3: Adenocarcinoma, intestinal type	T3	N1	M0	IIIA	25	Yes	Yes	Yes	7	1	Yes	train
91	Male	2015	8140/3: Adenocarcinoma, NOS	T2	N1	M0	IIB	30	No	Yes	Yes	54	0	Yes	test
64	Male	2011	8255/3: Adenocarcinoma with mixed subtypes	T1	N0	M1	IV	60	No	No	No	1	1	Yes	train
81	Male	2012	8490/3: Signet ring cell carcinoma	T3	N3	M0	IIIC	62	Yes	No	Yes	14	1	Yes	train
71	Male	2012	8481/3: Mucin-producing adenocarcinoma	T3	N0	M0	IIB	20	Yes	Yes	Yes	23	1	Yes	train
86	Male	2011	8481/3: Mucin-producing adenocarcinoma	T1	N0	M0	IA	20	No	Yes	No	25	1	Yes	train
69	Female	2014	8140/3: Adenocarcinoma, NOS	T1b	N0	M0	IA	17	Yes	No	No	60	0	Yes	train
81	Male	2011	8140/3: Adenocarcinoma, NOS	T3	N2	M1	IV	43	No	Yes	Yes	17	1	Yes	train
82	Female	2012	8140/3: Adenocarcinoma, NOS	T2	N0	M0	IB	20	No	Yes	Yes	1	1	No	train
82	Male	2011	8140/3: Adenocarcinoma, NOS	T2	N1	M0	IIB	30	No	Yes	Yes	87	1	Yes	train
72	Male	2014	8144/3: Adenocarcinoma, intestinal type	T3	N1	M0	IIIA	45	Yes	Yes	Yes	69	0	Yes	train
66	Female	2014	8144/3: Adenocarcinoma, intestinal type	T3	N1	M0	IIIA	41	Yes	Yes	Yes	70	0	Yes	train
73	Male	2014	8140/3: Adenocarcinoma, NOS	T3	N0	M0	IIB	30	No	Yes	Yes	22	1	Yes	train
81	Male	2013	8255/3: Adenocarcinoma with mixed subtypes	T3	N1	M0	IIIA	50	No	Yes	Yes	4	1	Yes	train
66	Male	2010	8140/3: Adenocarcinoma, NOS	T3	N0	M0	IIB	50	Yes	Yes	Yes	103	1	Yes	train
66	Male	2013	8140/3: Adenocarcinoma, NOS	T1b	N2	M0	IIIA	70	Yes	No	No	14	1	Yes	train
70	Male	2013	8140/3: Adenocarcinoma, NOS	T1b	N0	M0	IA	25	Yes	No	No	32	1	Yes	train
73	Male	2010	8140/3: Adenocarcinoma, NOS	T3	N0	M0	IIB	60	Yes	Yes	Yes	3	1	Yes	train
75	Male	2014	8140/3: Adenocarcinoma, NOS	T3	N2	M0	IIIB	40	No	Yes	Yes	8	1	Yes	train
66	Male	2014	8140/3: Adenocarcinoma, NOS	T1a	N0	M0	IA	20	Yes	No	No	62	0	Yes	train
69	Male	2010	8140/3: Adenocarcinoma, NOS	T4a	N1	M0	IIIC	30	No	Yes	Yes	7	1	No	train
62	Male	2010	8255/3: Adenocarcinoma with mixed subtypes	T3	N0	M0	IIB	57	Yes	No	No	45	1	Yes	train
83	Male	2010	8140/3: Adenocarcinoma, NOS	T1	N0	M0	IB	59	No	Yes	No	6	1	Yes	train
67	Male	2015	8140/3: Adenocarcinoma, NOS	T4b	N1	M1	IV	60	No	No	Yes	3	1	Yes	test
61	Male	2015	8140/3: Adenocarcinoma, NOS	T3	N2	M1	IV	50	No	No	Yes	8	1	Yes	test
79	Female	2010	8144/3: Adenocarcinoma, intestinal type	T3	N2	M1	IV	53	Yes	Yes	Yes	3	1	Yes	train
74	Male	2014	8140/3: Adenocarcinoma, NOS	T3	N0	M0	IIB	70	Yes	No	No	3	1	No	train
69	Male	2013	8140/3: Adenocarcinoma, NOS	T3	N2	M0	IIIB	45	Yes	Yes	Yes	7	1	Yes	train
73	Male	2010	8140/3: Adenocarcinoma, NOS	T4	N0	M0	IIIA	60	No	No	Yes	21	1	Yes	train
70	Male	2010	8140/3: Adenocarcinoma, NOS	T1	N1	M0	IIB	20	Yes	Yes	Yes	23	1	No	train
61	Female	2014	8140/3: Adenocarcinoma, NOS	T3	N1	M0	IIIA	35	No	Yes	Yes	35	1	Yes	train
82	Male	2010	8140/3: Adenocarcinoma, NOS	T2	N3	M0	IIIC	50	Yes	No	No	23	1	No	train
72	Male	2010	8140/3: Adenocarcinoma, NOS	T2	N1	M0	IIB	39	Yes	Yes	Yes	86	1	No	train
81	Male	2010	8145/3: Carcinoma, diffuse type	T3	N3	M0	IIIC	35	Yes	No	Yes	90	1	No	train
68	Male	2010	8140/3: Adenocarcinoma, NOS	T3	N1	M0	IIIA	60	No	Yes	Yes	21	1	No	train
53	Male	2010	8490/3: Signet ring cell carcinoma	T4a	N0	M1	IV	35	No	No	Yes	13	1	No	train
70	Male	2010	8140/3: Adenocarcinoma, NOS	T3	N1	M0	IIIA	70	Yes	Yes	Yes	39	1	No	train
74	Male	2010	8140/3: Adenocarcinoma, NOS	T3	N0	M0	IIB	38	Yes	No	No	119	0	No	train
58	Female	2010	8144/3: Adenocarcinoma, intestinal type	T3	N1	M0	IIIA	85	Yes	No	Yes	9	1	No	train
50	Female	2010	8070/3: Squamous cell carcinoma, NOS	T3	N1	M0	IIIA	57	No	Yes	Yes	32	1	Yes	train
73	Female	2010	8140/3: Adenocarcinoma, NOS	T1b	N1	M0	IIB	13	Yes	No	No	20	1	No	train
67	Male	2010	8140/3: Adenocarcinoma, NOS	T1a	N0	M0	IA	2	Yes	No	No	117	0	No	train
54	Male	2010	8140/3: Adenocarcinoma, NOS	T3	N1	M1	IV	50	No	Yes	Yes	9	1	No	train
75	Male	2012	8140/3: Adenocarcinoma, NOS	T1	N1	M1	IV	30	No	No	No	1	1	Yes	train
53	Male	2010	8140/3: Adenocarcinoma, NOS	T3	N1	M1	IV	23	No	Yes	No	3	1	No	train
31	Male	2010	8490/3: Signet ring cell carcinoma	T3	N3	M0	IIIC	15	Yes	Yes	Yes	10	1	No	train
76	Female	2010	8140/3: Adenocarcinoma, NOS	T1	N0	M0	IB	30	No	Yes	Yes	25	1	No	train
67	Female	2010	8140/3: Adenocarcinoma, NOS	T3	N1	M1	IV	60	No	No	Yes	9	1	No	train
61	Male	2010	8144/3: Adenocarcinoma, intestinal type	T3	N1	M0	IIIA	25	Yes	Yes	Yes	116	0	No	train
49	Male	2010	8490/3: Signet ring cell carcinoma	T4b	N1	M1	IV	70	No	Yes	Yes	5	1	No	train
71	Male	2010	8010/3: Carcinoma, NOS	T1	N1	M0	IIB	20	No	Yes	Yes	20	1	No	train
67	Male	2010	8140/3: Adenocarcinoma, NOS	T2	N1	M0	IIB	30	No	Yes	Yes	14	1	No	train
62	Male	2010	8140/3: Adenocarcinoma, NOS	T3	N1	M0	IIIA	58	Yes	Yes	Yes	56	1	No	train
40	Male	2010	8140/3: Adenocarcinoma, NOS	T4b	N3	M1	IV	35	No	No	Yes	25	1	No	train
58	Male	2010	8140/3: Adenocarcinoma, NOS	T4a	N3	M0	IIIC	73	Yes	Yes	Yes	45	1	No	train
67	Male	2010	8140/3: Adenocarcinoma, NOS	T3	N1	M0	IIIA	27	Yes	Yes	Yes	30	1	No	train
72	Female	2010	8140/3: Adenocarcinoma, NOS	T2	N0	M0	IIA	10	Yes	Yes	Yes	17	1	No	train
74	Male	2010	8140/3: Adenocarcinoma, NOS	T1	N1	M0	IIB	20	No	Yes	Yes	5	1	No	train
71	Male	2010	8480/3: Mucinous adenocarcinoma	T2	N0	M0	IIA	16	Yes	No	No	115	0	No	train
73	Male	2011	8490/3: Signet ring cell carcinoma	T3	N1	M0	IIIA	50	Yes	Yes	Yes	13	1	Yes	train
72	Male	2010	8140/3: Adenocarcinoma, NOS	T1	N0	M1	IV	70	No	No	Yes	2	1	No	train
70	Male	2010	8140/3: Adenocarcinoma, NOS	T4a	N1	M1	IV	100	No	No	Yes	27	1	No	train
73	Male	2010	8140/3: Adenocarcinoma, NOS	T1b	N1	M0	IIB	38	Yes	No	Yes	114	0	No	train
77	Male	2010	8140/3: Adenocarcinoma, NOS	T3	N1	M0	IIIA	30	No	Yes	Yes	6	1	No	train
67	Male	2012	8140/3: Adenocarcinoma, NOS	T3	N0	M0	IIB	26	No	No	No	16	1	Yes	train
70	Male	2010	8140/3: Adenocarcinoma, NOS	T4	N1	M1	IV	24	No	No	Yes	1	1	No	train
75	Male	2012	8140/3: Adenocarcinoma, NOS	T3	N1	M0	IIIA	25	No	Yes	Yes	19	1	Yes	train
44	Male	2010	8046/3: Non-small cell carcinoma	T3	N1	M0	IIIA	48	Yes	Yes	Yes	113	0	No	train
61	Female	2010	8240/3: Carcinoid tumor, NOS	T1	N0	M0	I	4	Yes	No	No	38	1	No	train
69	Male	2010	8140/3: Adenocarcinoma, NOS	T1a	N0	M0	IA	12	Yes	No	No	60	1	Yes	train
70	Male	2010	8490/3: Signet ring cell carcinoma	T3	N3	M0	IIIC	130	No	Yes	Yes	5	1	No	train
46	Male	2010	8145/3: Carcinoma, diffuse type	T3	N3	M0	IIIC	50	Yes	No	Yes	27	1	No	train
59	Male	2010	8140/3: Adenocarcinoma, NOS	T1a	N0	M0	IB	10	No	Yes	Yes	3	1	No	train
74	Female	2010	8140/3: Adenocarcinoma, NOS	T3	N0	M0	IIB	31	No	Yes	No	11	1	No	train
71	Male	2010	8140/3: Adenocarcinoma, NOS	T4a	N0	M0	IIIA	70	No	No	No	1	0	No	train
69	Male	2010	8010/3: Carcinoma, NOS	T3	N1	M1	IV	32	No	Yes	Yes	4	1	No	train
85	Female	2010	8140/3: Adenocarcinoma, NOS	T1	N0	M0	IB	40	No	Yes	No	1	1	No	train
57	Male	2010	8210/3: Adenocarcinoma in adenomatous polyp	T3	N2	M0	IIIB	40	Yes	Yes	Yes	14	1	No	train
74	Male	2010	8140/3: Adenocarcinoma, NOS	T1	N1	M1	IV	30	No	Yes	No	2	1	No	train
54	Male	2011	8140/3: Adenocarcinoma, NOS	T3	N2	M0	IIIB	60	Yes	Yes	Yes	13	1	No	train
61	Male	2010	8210/3: Adenocarcinoma in adenomatous polyp	T1a	N0	M0	IA	5	Yes	No	No	108	0	No	train
32	Female	2011	8144/3: Adenocarcinoma, intestinal type	T3	N2	M0	IIIB	65	Yes	Yes	Yes	63	1	No	train
70	Male	2011	8490/3: Signet ring cell carcinoma	T3	N1	M0	IIIA	82	Yes	Yes	Yes	14	1	No	train
64	Male	2011	8140/3: Adenocarcinoma, NOS	T3	N3	M0	IIIC	25	Yes	Yes	Yes	100	1	No	train
66	Male	2011	8140/3: Adenocarcinoma, NOS	T3	N2	M0	IIIB	40	Yes	Yes	Yes	91	1	No	train
72	Male	2011	8144/3: Adenocarcinoma, intestinal type	T1	N0	M1	IV	30	No	Yes	Yes	66	1	No	train
75	Male	2014	8140/3: Adenocarcinoma, NOS	T2	N0	M0	IB	27	Yes	No	No	28	1	Yes	train
50	Male	2011	8020/3: Carcinoma, undifferentiated, NOS	T4b	N3	M1	IV	50	No	No	Yes	2	1	No	train
72	Male	2011	8490/3: Signet ring cell carcinoma	T3	N1	M0	IIIA	89	Yes	Yes	Yes	85	1	No	train
65	Female	2011	8490/3: Signet ring cell carcinoma	T3	N1	M0	IIIA	32	No	No	Yes	3	1	No	train
75	Male	2011	8140/3: Adenocarcinoma, NOS	T1a	N0	M0	IA	3	Yes	No	No	61	1	No	train
68	Male	2011	8480/3: Mucinous adenocarcinoma	T3	N2	M0	IIIB	120	Yes	Yes	Yes	19	1	No	train
61	Female	2011	8140/3: Adenocarcinoma, NOS	T1b	N1	M0	IIB	25	Yes	Yes	Yes	104	0	No	train
60	Male	2011	8140/3: Adenocarcinoma, NOS	T2	N1	M0	IIB	30	Yes	Yes	Yes	103	0	No	train
74	Female	2011	8140/3: Adenocarcinoma, NOS	T3	N1	M0	IIIA	80	No	Yes	Yes	13	1	No	train
67	Male	2011	8140/3: Adenocarcinoma, NOS	T1a	N0	M0	IA	20	Yes	No	No	83	1	No	train
58	Male	2011	8140/3: Adenocarcinoma, NOS	T2	N1	M0	IIB	51	Yes	Yes	Yes	52	1	No	train
58	Male	2011	8480/3: Mucinous adenocarcinoma	T3	N1	M0	IIIA	35	Yes	Yes	Yes	59	1	No	train
69	Male	2011	8140/3: Adenocarcinoma, NOS	T3	N1	M1	IV	40	No	No	No	1	1	No	train
60	Female	2011	8140/3: Adenocarcinoma, NOS	T2	N0	M0	IIA	38	Yes	No	No	102	0	No	train
80	Female	2011	8140/3: Adenocarcinoma, NOS	T3	N2	M1	IV	85	No	No	No	5	1	No	train
59	Female	2011	8140/3: Adenocarcinoma, NOS	T3	N1	M1	IV	50	No	Yes	Yes	8	1	No	train
80	Male	2011	8140/3: Adenocarcinoma, NOS	T3	N1	M0	IIIA	70	No	Yes	Yes	18	1	No	train
67	Male	2011	8140/3: Adenocarcinoma, NOS	T1	N0	M1	IV	30	No	Yes	Yes	51	1	No	train
72	Male	2011	8140/3: Adenocarcinoma, NOS	T2	N1	M0	IIB	10	Yes	Yes	Yes	102	0	No	train
62	Male	2011	8140/3: Adenocarcinoma, NOS	T2	N0	M0	IB	30	No	Yes	Yes	4	1	No	train
68	Male	2014	8140/3: Adenocarcinoma, NOS	T3	N2	M0	IIIB	64	Yes	Yes	Yes	31	1	Yes	train
50	Female	2011	8140/3: Adenocarcinoma, NOS	T2	N0	M0	IIA	18	Yes	No	No	14	1	No	train
61	Male	2011	8140/3: Adenocarcinoma, NOS	T1b	N0	M1	IV	50	No	Yes	Yes	27	1	No	train
48	Male	2011	8140/3: Adenocarcinoma, NOS	T3	N2	M0	IIIB	30	Yes	Yes	Yes	33	1	No	train
64	Female	2011	8140/3: Adenocarcinoma, NOS	T1a	N0	M0	IA	3	Yes	No	No	100	0	No	train
68	Male	2011	8140/3: Adenocarcinoma, NOS	T3	N1	M1	IV	100	No	Yes	Yes	1	1	No	train
83	Female	2011	8490/3: Signet ring cell carcinoma	T3	N0	M0	IIB	25	Yes	No	No	34	1	No	train
82	Male	2011	8140/3: Adenocarcinoma, NOS	T2	N3	M0	IIIC	18	Yes	No	No	24	1	No	train
67	Male	2011	8140/3: Adenocarcinoma, NOS	T3	N2	M0	IIIB	67	Yes	No	Yes	12	1	No	train
65	Female	2011	8140/3: Adenocarcinoma, NOS	T3	N0	M1	IV	45	No	Yes	Yes	5	1	No	train
59	Male	2011	8140/3: Adenocarcinoma, NOS	T3	N1	M0	IIIA	20	Yes	Yes	Yes	8	1	No	train
64	Female	2011	8210/3: Adenocarcinoma in adenomatous polyp	T1a	N0	M0	IA	5	Yes	No	No	98	0	No	train
63	Male	2011	8140/3: Adenocarcinoma, NOS	T1b	N0	M0	IB	22	Yes	No	No	12	1	No	train
63	Male	2011	8140/3: Adenocarcinoma, NOS	T1a	N0	M0	IA	2	Yes	No	No	98	0	No	train
88	Male	2011	8140/3: Adenocarcinoma, NOS	T1	N0	M0	IA	14	Yes	No	No	88	1	No	train
66	Male	2011	8140/3: Adenocarcinoma, NOS	T3	N1	M0	IIIA	30	No	No	No	5	1	No	train
80	Male	2011	8140/3: Adenocarcinoma, NOS	T3	N1	M0	IIIA	64	Yes	No	No	16	1	No	train
41	Male	2011	8140/3: Adenocarcinoma, NOS	T1	N2	M1	IV	35	No	No	Yes	1	1	No	train
44	Female	2011	8240/3: Carcinoid tumor, NOS	T1	N0	M0	I	8	Yes	No	No	77	1	No	train
82	Male	2011	8140/3: Adenocarcinoma, NOS	T3	N0	M0	IIB	24	No	No	No	8	1	No	train
73	Female	2011	8140/3: Adenocarcinoma, NOS	T2	N2	M0	IIIA	35	Yes	Yes	Yes	15	1	No	train
56	Male	2011	8140/3: Adenocarcinoma, NOS	T1a	N0	M0	IA	17	Yes	No	No	97	0	No	train
87	Male	2011	8140/3: Adenocarcinoma, NOS	T3	N2	M0	IIIB	52	No	Yes	No	2	1	No	train
75	Male	2011	8144/3: Adenocarcinoma, intestinal type	T1b	N0	M0	IB	35	Yes	No	No	96	0	No	train
66	Male	2011	8140/3: Adenocarcinoma, NOS	T2	N1	M1	IV	17	No	Yes	Yes	96	0	No	train
67	Male	2011	8140/3: Adenocarcinoma, NOS	T3	N1	M0	IIIA	15	Yes	Yes	Yes	97	0	No	train
65	Male	2011	8490/3: Signet ring cell carcinoma	T4a	N2	M0	IIIC	110	No	Yes	Yes	34	1	No	train
75	Male	2012	8140/3: Adenocarcinoma, NOS	T3	N1	M0	IIIA	60	Yes	Yes	Yes	58	1	No	train
66	Male	2012	8140/3: Adenocarcinoma, NOS	T3	N1	M0	IIIA	40	Yes	Yes	Yes	8	1	Yes	train
52	Female	2013	8140/3: Adenocarcinoma, NOS	T1b	N0	M0	IA	40	Yes	No	No	25	1	Yes	train
74	Female	2012	8490/3: Signet ring cell carcinoma	T4	N1	M0	IIIC	70	No	Yes	Yes	3	1	No	train
60	Male	2012	8255/3: Adenocarcinoma with mixed subtypes	T4a	N3	M0	IIIC	100	Yes	No	Yes	12	1	No	train
57	Female	2012	8140/3: Adenocarcinoma, NOS	T1b	N0	M0	IB	5	Yes	No	No	93	0	No	train
81	Female	2012	8140/3: Adenocarcinoma, NOS	T1b	N0	M0	IA	2	Yes	No	No	83	1	No	train
69	Male	2012	8145/3: Carcinoma, diffuse type	T3	N1	M0	IIIA	50	Yes	No	Yes	28	1	No	train
65	Male	2012	8140/3: Adenocarcinoma, NOS	T3	N2	M1	IV	50	No	No	No	5	1	No	train
60	Male	2012	8140/3: Adenocarcinoma, NOS	T2	N0	M0	IB	22	Yes	No	No	91	0	No	train
62	Male	2012	8140/3: Adenocarcinoma, NOS	T3	N0	M0	IIB	25	Yes	Yes	Yes	92	0	No	train
65	Male	2012	8255/3: Adenocarcinoma with mixed subtypes	T3	N1	M0	IIIA	27	No	Yes	Yes	44	1	No	train
77	Male	2012	8140/3: Adenocarcinoma, NOS	T3	N1	M0	IIIA	20	No	Yes	Yes	3	0	No	train
51	Male	2012	8140/3: Adenocarcinoma, NOS	T1b	N1	M0	IIB	17	Yes	Yes	Yes	91	0	No	train
64	Male	2012	8140/3: Adenocarcinoma, NOS	T3	N0	M1	IV	70	No	Yes	Yes	2	1	No	train
56	Male	2012	8490/3: Signet ring cell carcinoma	T3	N2	M0	IIIB	134	Yes	Yes	Yes	44	0	No	train
74	Male	2014	8140/3: Adenocarcinoma, NOS	T3	N3	M0	IIIC	60	Yes	Yes	Yes	11	1	No	train
75	Male	2012	8140/3: Adenocarcinoma, NOS	T1a	N0	M0	IA	5	Yes	No	No	87	0	No	train
63	Male	2012	8140/3: Adenocarcinoma, NOS	T2	N0	M0	IB	19	Yes	Yes	Yes	91	0	No	train
57	Male	2012	8140/3: Adenocarcinoma, NOS	T3	N1	M0	IIIA	50	Yes	Yes	Yes	25	1	No	train
61	Male	2012	8490/3: Signet ring cell carcinoma	T2	N1	M0	IIB	25	Yes	No	Yes	90	0	No	train
58	Male	2012	8140/3: Adenocarcinoma, NOS	T3	N1	M1	IV	70	No	Yes	Yes	6	1	No	train
47	Male	2012	8140/3: Adenocarcinoma, NOS	T3	N1	M1	IV	90	No	Yes	Yes	23	1	No	train
78	Female	2012	8140/3: Adenocarcinoma, NOS	T3	N0	M0	IIB	24	No	No	No	6	1	No	train
86	Female	2012	8140/3: Adenocarcinoma, NOS	T1b	N0	M0	IB	45	Yes	No	No	90	0	No	train
68	Male	2012	8140/3: Adenocarcinoma, NOS	T2	N1	M0	IIB	45	Yes	Yes	Yes	65	1	No	train
80	Male	2015	8140/3: Adenocarcinoma, NOS	T1	N0	M0	IB	20	No	No	No	1	1	Yes	test
70	Male	2012	8140/3: Adenocarcinoma, NOS	T1b	N0	M0	IB	45	Yes	Yes	Yes	43	1	No	train
67	Male	2012	8140/3: Adenocarcinoma, NOS	T3	N1	M1	IV	100	No	Yes	Yes	4	1	No	train
47	Male	2012	8140/3: Adenocarcinoma, NOS	T3	N2	M0	IIIB	50	Yes	No	Yes	53	1	No	train
50	Male	2012	8140/3: Adenocarcinoma, NOS	T2	N0	M0	IB	20	Yes	No	No	60	1	No	train
57	Male	2012	8140/3: Adenocarcinoma, NOS	T3	N3	M0	IIIC	40	Yes	Yes	Yes	40	1	No	train
67	Male	2012	8140/3: Adenocarcinoma, NOS	T1b	N0	M0	IA	25	Yes	No	No	87	0	No	train
69	Female	2012	8140/3: Adenocarcinoma, NOS	T1a	N0	M0	IA	13	Yes	No	No	72	1	No	train
78	Male	2012	8140/3: Adenocarcinoma, NOS	T2	N0	M0	IIA	57	No	Yes	Yes	14	1	No	train
65	Male	2012	8140/3: Adenocarcinoma, NOS	T3	N0	M0	IIB	45	Yes	Yes	Yes	87	0	No	train
47	Male	2012	8140/3: Adenocarcinoma, NOS	T1	N1	M1	IV	52	No	No	No	1	1	No	train
48	Male	2012	8490/3: Signet ring cell carcinoma	T1b	N2	M0	IIIA	12	Yes	Yes	Yes	87	0	No	train
63	Male	2012	8140/3: Adenocarcinoma, NOS	T3	N2	M0	IIIB	30	Yes	Yes	Yes	10	1	No	train
68	Male	2012	8140/3: Adenocarcinoma, NOS	T3	N1	M0	IIIA	40	Yes	Yes	Yes	69	1	No	train
76	Female	2012	8140/3: Adenocarcinoma, NOS	T1a	N0	M0	IA	15	Yes	No	No	85	0	No	train
75	Male	2012	8140/3: Adenocarcinoma, NOS	T1a	N0	M0	IA	1	Yes	No	No	84	0	No	train
89	Male	2012	8210/3: Adenocarcinoma in adenomatous polyp	T1	N0	M0	IA	50	Yes	No	No	25	1	No	train
66	Female	2012	8140/3: Adenocarcinoma, NOS	T3	N0	M0	IIB	53	No	Yes	Yes	84	0	Yes	train
63	Male	2012	8480/3: Mucinous adenocarcinoma	T4a	N0	M0	IIIA	70	Yes	No	Yes	54	1	No	train
42	Male	2012	8140/3: Adenocarcinoma, NOS	T2	N0	M1	IV	20	No	Yes	Yes	36	1	No	train
81	Female	2012	8140/3: Adenocarcinoma, NOS	T2	N0	M0	IIA	12	Yes	No	No	85	0	No	train
67	Female	2015	8140/3: Adenocarcinoma, NOS	T1b	N1	M0	IIB	8	Yes	Yes	Yes	55	0	Yes	test
49	Male	2012	8140/3: Adenocarcinoma, NOS	T3	N1	M0	IIIA	35	Yes	Yes	Yes	45	1	No	train
89	Male	2013	8140/3: Adenocarcinoma, NOS	T3	N1	M0	IIIA	26	No	No	No	18	1	No	train
50	Male	2013	8140/3: Adenocarcinoma, NOS	T3	N1	M0	IIIA	40	Yes	Yes	Yes	83	0	No	train
45	Male	2013	8140/3: Adenocarcinoma, NOS	T3	N3	M0	IIIC	50	Yes	Yes	Yes	21	1	No	train
49	Male	2013	8140/3: Adenocarcinoma, NOS	T3	N2	M0	IIIB	40	Yes	Yes	Yes	48	1	No	train
60	Male	2013	8140/3: Adenocarcinoma, NOS	T1a	N0	M0	IB	13	Yes	No	No	82	0	No	train
56	Male	2013	8140/3: Adenocarcinoma, NOS	T3	N2	M0	IIIB	34	No	Yes	No	2	1	No	train
75	Male	2013	8140/3: Adenocarcinoma, NOS	T2	N0	M0	IIA	13	Yes	No	No	82	0	No	train
35	Male	2013	8140/3: Adenocarcinoma, NOS	T3	N0	M1	IV	84	No	No	No	2	1	No	train
65	Male	2013	8140/3: Adenocarcinoma, NOS	T3	N1	M0	IIIA	50	Yes	Yes	Yes	82	0	No	train
86	Female	2013	8140/3: Adenocarcinoma, NOS	T3	N0	M1	IV	100	No	No	Yes	8	1	No	train
91	Male	2013	8140/3: Adenocarcinoma, NOS	T1	N0	M0	IA	30	No	Yes	No	13	1	No	train
71	Male	2013	8140/3: Adenocarcinoma, NOS	T2	N0	M0	IIA	35	Yes	No	No	3	1	No	train
75	Male	2013	8070/3: Squamous cell carcinoma, NOS	T3	N1	M0	IIIA	42	Yes	No	No	59	1	No	train
71	Female	2013	8140/3: Adenocarcinoma, NOS	T3	N1	M0	IIIA	50	Yes	Yes	Yes	47	1	No	train
59	Male	2013	8140/3: Adenocarcinoma, NOS	T3	N1	M0	IIIA	70	Yes	Yes	Yes	14	1	No	train
48	Female	2014	8490/3: Signet ring cell carcinoma	T3	N1	M0	IIIA	130	Yes	Yes	Yes	18	1	Yes	train
60	Male	2013	8140/3: Adenocarcinoma, NOS	T3	N2	M0	IIIB	45	Yes	Yes	Yes	17	1	No	train
56	Male	2013	8490/3: Signet ring cell carcinoma	T4a	N2	M1	IV	60	No	No	Yes	29	1	No	train
44	Female	2013	8140/3: Adenocarcinoma, NOS	T3	N1	M0	IIIA	30	Yes	Yes	Yes	41	1	No	train
44	Male	2013	8140/3: Adenocarcinoma, NOS	T4a	N3	M1	IV	100	No	Yes	Yes	6	1	No	train
59	Male	2013	8140/3: Adenocarcinoma, NOS	T1	N0	M1	IV	30	No	No	Yes	34	1	No	train
62	Male	2013	8140/3: Adenocarcinoma, NOS	T3	N1	M0	IIIA	38	Yes	Yes	Yes	79	0	No	train
66	Male	2013	8140/3: Adenocarcinoma, NOS	T1b	N0	M0	IA	20	Yes	No	No	36	1	No	train
20	Male	2013	8140/3: Adenocarcinoma, NOS	T3	N3	M0	IIIC	70	Yes	No	Yes	25	1	No	train
54	Male	2013	8010/3: Carcinoma, NOS	T3	N3	M0	IIIC	80	No	No	Yes	11	1	No	train
44	Male	2013	8490/3: Signet ring cell carcinoma	T3	N1	M0	IIIA	40	Yes	Yes	Yes	80	0	No	train
69	Male	2013	8140/3: Adenocarcinoma, NOS	T3	N1	M0	IIIA	30	Yes	Yes	Yes	79	0	No	train
82	Male	2013	8140/3: Adenocarcinoma, NOS	T1	N0	M0	IA	50	No	No	No	4	1	No	train
70	Female	2013	8246/3: Neuroendocrine carcinoma, NOS	T1	N0	M0	I	1	No	No	No	79	0	No	train
39	Male	2013	8140/3: Adenocarcinoma, NOS	T3	N1	M0	IIIA	40	Yes	Yes	Yes	9	1	No	train
72	Male	2013	8490/3: Signet ring cell carcinoma	T3	N1	M0	IIIA	25	Yes	Yes	Yes	79	0	No	train
58	Male	2013	8480/3: Mucinous adenocarcinoma	T3	N3	M0	IIIC	45	Yes	Yes	Yes	79	0	No	train
40	Male	2013	8140/3: Adenocarcinoma, NOS	T3	N1	M0	IIIA	50	Yes	No	Yes	61	0	No	train
48	Male	2013	8140/3: Adenocarcinoma, NOS	T3	N1	M0	IIIA	30	Yes	Yes	Yes	43	1	No	train
68	Male	2013	8490/3: Signet ring cell carcinoma	T3	N0	M0	IIB	30	No	Yes	Yes	27	1	No	train
86	Male	2013	8140/3: Adenocarcinoma, NOS	T3	N0	M0	IIB	60	Yes	No	No	76	0	No	train
54	Female	2013	8490/3: Signet ring cell carcinoma	T1b	N1	M0	IIB	30	Yes	Yes	Yes	77	0	No	train
68	Male	2013	8140/3: Adenocarcinoma, NOS	T1	N0	M0	IA	9	Yes	No	No	76	0	Yes	train
62	Male	2013	8140/3: Adenocarcinoma, NOS	T3	N0	M0	IIB	32	Yes	No	Yes	76	0	No	train
52	Male	2013	8140/3: Adenocarcinoma, NOS	T3	N0	M0	IIB	70	Yes	Yes	Yes	15	1	No	train
41	Male	2013	8140/3: Adenocarcinoma, NOS	T3	N1	M1	IV	50	Yes	Yes	Yes	24	1	No	train
70	Male	2013	8140/3: Adenocarcinoma, NOS	T1b	N0	M0	IA	27	Yes	No	No	76	0	No	train
59	Male	2013	8140/3: Adenocarcinoma, NOS	T3	N0	M0	IIB	40	Yes	Yes	Yes	75	0	No	train
63	Female	2013	8140/3: Adenocarcinoma, NOS	T3	N1	M0	IIIA	60	Yes	Yes	Yes	76	0	No	train
64	Female	2014	8140/3: Adenocarcinoma, NOS	T1	N0	M0	IA	10	No	No	Yes	14	1	Yes	train
71	Male	2013	8140/3: Adenocarcinoma, NOS	T1a	N1	M0	IIB	10	Yes	No	No	12	1	No	train
47	Female	2013	8140/3: Adenocarcinoma, NOS	T4a	N1	M0	IIIC	22	No	Yes	Yes	10	1	No	train
50	Male	2013	8140/3: Adenocarcinoma, NOS	T3	N1	M0	IIIA	60	Yes	Yes	Yes	74	0	No	train
85	Female	2013	8140/3: Adenocarcinoma, NOS	T3	N2	M0	IIIB	45	Yes	No	No	2	1	No	train
74	Male	2013	8140/3: Adenocarcinoma, NOS	T4a	N2	M0	IIIC	30	Yes	No	Yes	24	1	No	train
88	Male	2013	8140/3: Adenocarcinoma, NOS	T3	N1	M0	IIIA	52	No	Yes	No	10	1	No	train
53	Male	2013	8560/3: Adenosquamous carcinoma	T3	N1	M0	IIIA	60	No	Yes	Yes	21	1	No	train
60	Male	2013	8140/3: Adenocarcinoma, NOS	T3	N0	M0	IIB	46	Yes	Yes	Yes	49	1	No	train
70	Male	2013	8490/3: Signet ring cell carcinoma	T2	N3	M0	IIIC	40	Yes	Yes	Yes	10	1	No	train
74	Male	2013	8140/3: Adenocarcinoma, NOS	T2	N1	M0	IIB	20	No	Yes	Yes	24	1	No	train
61	Male	2013	8140/3: Adenocarcinoma, NOS	T3	N0	M0	IIB	41	Yes	No	Yes	74	0	No	train
67	Male	2013	8140/3: Adenocarcinoma, NOS	T3	N1	M0	IIIA	25	No	Yes	Yes	2	1	No	train
45	Male	2013	8140/3: Adenocarcinoma, NOS	T3	N0	M0	IIB	26	Yes	Yes	Yes	72	0	No	train
79	Female	2015	8140/3: Adenocarcinoma, NOS	T3	N1	M0	IIIA	70	No	Yes	Yes	7	1	Yes	test
66	Male	2013	8140/3: Adenocarcinoma, NOS	T3	N2	M1	IV	40	Yes	Yes	Yes	37	1	No	train
63	Male	2013	8140/3: Adenocarcinoma, NOS	T1a	N0	M0	IB	4	Yes	No	No	72	0	No	train
77	Male	2013	8140/3: Adenocarcinoma, NOS	T1b	N0	M0	IA	25	No	Yes	Yes	35	1	No	train
76	Male	2013	8490/3: Signet ring cell carcinoma	T3	N0	M0	IIB	130	Yes	Yes	Yes	7	1	No	train
75	Male	2013	8140/3: Adenocarcinoma, NOS	T2	N0	M0	IIA	50	Yes	No	No	10	1	No	train
58	Male	2013	8140/3: Adenocarcinoma, NOS	T3	N2	M0	IIIB	25	No	Yes	Yes	14	1	No	train
65	Female	2014	8140/3: Adenocarcinoma, NOS	T3	N1	M0	IIIA	100	Yes	Yes	Yes	71	0	No	train
73	Male	2014	8140/3: Adenocarcinoma, NOS	T3	N1	M0	IIIA	27	Yes	Yes	Yes	71	0	No	train
79	Male	2014	8490/3: Signet ring cell carcinoma	T4b	N1	M1	IV	130	No	No	No	1	1	No	train
73	Male	2014	8140/3: Adenocarcinoma, NOS	T1	N0	M1	IV	12	No	Yes	Yes	54	1	No	train
82	Male	2014	8140/3: Adenocarcinoma, NOS	T1b	N0	M0	IA	30	Yes	No	No	52	1	No	train
81	Male	2014	8140/3: Adenocarcinoma, NOS	T3	N2	M0	IIIB	60	Yes	Yes	Yes	51	1	No	train
55	Male	2014	8140/3: Adenocarcinoma, NOS	T3	N0	M0	IIB	40	Yes	Yes	Yes	69	0	No	train
57	Male	2014	8140/3: Adenocarcinoma, NOS	T3	N1	M0	IIIA	30	Yes	Yes	Yes	59	1	No	train
53	Male	2013	8936/3: Gastrointestinal stromal sarcoma	T4	N0	M0	II	150	Yes	No	Yes	73	0	No	train
69	Male	2014	8140/3: Adenocarcinoma, NOS	T3	N2	M1	IV	40	No	No	Yes	7	1	No	train
64	Male	2014	8490/3: Signet ring cell carcinoma	T3	N1	M0	IIIA	50	Yes	No	No	2	1	No	train
68	Male	2014	8140/3: Adenocarcinoma, NOS	T3	N1	M1	IV	30	No	No	Yes	11	1	No	train
61	Male	2014	8140/3: Adenocarcinoma, NOS	T1	N1	M1	IV	77	No	Yes	Yes	66	0	No	train
56	Male	2014	8140/3: Adenocarcinoma, NOS	T3	N0	M0	IIB	30	No	Yes	Yes	8	1	No	train
60	Male	2014	8140/3: Adenocarcinoma, NOS	T3	N0	M0	IIB	45	Yes	Yes	Yes	65	0	No	train
68	Male	2014	8490/3: Signet ring cell carcinoma	T3	N3	M0	IIIC	40	Yes	Yes	Yes	66	0	No	train
93	Male	2014	8490/3: Signet ring cell carcinoma	T1	N0	M0	IB	50	No	Yes	No	2	1	No	train
64	Female	2014	8140/3: Adenocarcinoma, NOS	T4a	N1	M0	IIIC	39	Yes	Yes	Yes	65	0	No	train
63	Male	2014	8140/3: Adenocarcinoma, NOS	T3	N1	M0	IIIA	100	Yes	Yes	Yes	65	0	No	train
59	Female	2014	8560/3: Adenosquamous carcinoma	T4b	N0	M1	IV	87	Yes	Yes	Yes	15	1	No	train
62	Male	2014	8140/3: Adenocarcinoma, NOS	T1b	N0	M0	IB	17	Yes	No	No	67	0	No	train
45	Male	2014	8244/3: Mixed adenoneuroendocrine carcinoma (ICD-O-3 update)	T3	N3	M0	IIIC	30	Yes	Yes	Yes	13	1	No	train
64	Male	2014	8260/3: Papillary adenocarcinoma, NOS	T2	N1	M0	IIB	60	Yes	Yes	Yes	14	1	No	train
63	Male	2014	8140/3: Adenocarcinoma, NOS	T1a	N1	M0	IIB	40	Yes	No	Yes	63	0	Yes	train
41	Male	2014	8255/3: Adenocarcinoma with mixed subtypes	T3	N2	M1	IV	40	No	No	Yes	3	1	No	train
66	Male	2014	8140/3: Adenocarcinoma, NOS	T3	N1	M0	IIIA	40	Yes	Yes	Yes	64	0	No	train
77	Male	2014	8140/3: Adenocarcinoma, NOS	T3	N1	M0	IIIA	20	Yes	Yes	Yes	64	0	No	train
82	Male	2014	8490/3: Signet ring cell carcinoma	T3	N1	M0	IIIA	40	Yes	Yes	Yes	64	0	No	train
79	Male	2014	8140/3: Adenocarcinoma, NOS	T1b	N0	M0	IB	12	Yes	No	No	59	1	No	train
70	Male	2014	8140/3: Adenocarcinoma, NOS	T4a	N0	M0	IIIA	42	No	Yes	No	6	1	No	train
57	Male	2014	8140/3: Adenocarcinoma, NOS	T3	N2	M0	IIIB	60	Yes	Yes	Yes	30	1	No	train
46	Male	2014	8490/3: Signet ring cell carcinoma	T3	N1	M0	IIIA	70	No	No	Yes	30	1	No	train
67	Male	2015	8140/3: Adenocarcinoma, NOS	T3	N0	M1	IV	50	No	No	Yes	2	1	Yes	test
80	Female	2014	8140/3: Adenocarcinoma, NOS	T1a	N0	M0	IA	5	Yes	No	No	62	0	No	train
82	Male	2014	8140/3: Adenocarcinoma, NOS	T3	N0	M0	IIB	60	Yes	Yes	Yes	28	1	No	train
61	Male	2014	8140/3: Adenocarcinoma, NOS	T3	N1	M0	IIIA	70	No	No	Yes	11	1	Yes	train
74	Male	2014	8140/3: Adenocarcinoma, NOS	T3	N1	M0	IIIA	75	Yes	Yes	Yes	12	1	No	train
41	Male	2014	8140/3: Adenocarcinoma, NOS	T3	N1	M1	IV	51	No	No	Yes	14	1	No	train
70	Male	2014	8144/3: Adenocarcinoma, intestinal type	T4a	N3	M0	IIIC	85	Yes	No	Yes	17	1	No	train
67	Male	2014	8490/3: Signet ring cell carcinoma	T3	N1	M0	IIIA	30	Yes	Yes	Yes	60	0	No	train
48	Female	2015	8140/3: Adenocarcinoma, NOS	T2	N0	M0	IB	30	Yes	Yes	Yes	59	0	No	test
64	Female	2014	8490/3: Signet ring cell carcinoma	T1b	N0	M0	IB	20	No	Yes	Yes	61	0	No	train
49	Male	2014	8140/3: Adenocarcinoma, NOS	T2	N2	M0	IIIA	20	Yes	Yes	Yes	61	0	No	train
57	Male	2014	8140/3: Adenocarcinoma, NOS	T3	N1	M0	IIIA	57	No	Yes	Yes	16	1	No	train
60	Male	2015	8140/3: Adenocarcinoma, NOS	T3	N1	M0	IIIA	60	Yes	Yes	Yes	58	0	No	test
68	Male	2015	8070/3: Squamous cell carcinoma, NOS	T2	N0	M0	IIA	40	Yes	No	No	57	0	No	test
75	Female	2015	8140/3: Adenocarcinoma, NOS	T4a	N0	M0	IIIA	38	No	Yes	Yes	2	1	No	test
49	Female	2015	8140/3: Adenocarcinoma, NOS	T3	N2	M1	IV	30	No	Yes	Yes	8	1	No	test
79	Male	2015	8140/3: Adenocarcinoma, NOS	T1	N0	M1	IV	70	No	Yes	Yes	7	1	No	test
68	Female	2015	8140/3: Adenocarcinoma, NOS	T3	N1	M0	IIIA	45	Yes	Yes	Yes	10	1	No	test
76	Male	2015	8140/3: Adenocarcinoma, NOS	T3	N0	M0	IIB	40	Yes	Yes	Yes	46	1	No	test
62	Female	2015	8140/3: Adenocarcinoma, NOS	T3	N1	M0	IIIA	18	No	Yes	Yes	34	1	No	test
91	Female	2015	8140/3: Adenocarcinoma, NOS	T1a	N0	M0	IA	10	Yes	No	No	2	1	No	test
71	Male	2014	8140/3: Adenocarcinoma, NOS	T1b	N0	M0	IA	3	Yes	No	No	63	0	No	train
79	Male	2014	8140/3: Adenocarcinoma, NOS	T3	N0	M0	IIB	90	Yes	No	No	42	1	No	train
64	Male	2015	8140/3: Adenocarcinoma, NOS	T3	N0	M0	IIB	40	Yes	Yes	Yes	54	0	No	test
66	Female	2014	8140/3: Adenocarcinoma, NOS	T3	N2	M0	IIIB	50	Yes	Yes	Yes	22	1	No	train
81	Female	2015	8140/3: Adenocarcinoma, NOS	T3	N1	M1	IV	36	No	Yes	No	6	1	No	test
61	Male	2015	8490/3: Signet ring cell carcinoma	T3	N1	M0	IIIA	47	No	No	Yes	26	1	No	test
67	Male	2015	8210/3: Adenocarcinoma in adenomatous polyp	T1a	N0	M0	IA	8	Yes	No	No	53	0	No	test
70	Male	2015	8490/3: Signet ring cell carcinoma	T3	N1	M0	IIIA	30	Yes	Yes	Yes	53	0	Yes	test
58	Male	2015	8140/3: Adenocarcinoma, NOS	T1	N1	M1	IV	90	No	No	Yes	9	1	No	test
53	Female	2015	8140/3: Adenocarcinoma, NOS	T3	N2	M0	IIIB	50	Yes	Yes	Yes	28	1	No	test
72	Male	2015	8140/3: Adenocarcinoma, NOS	T3	N1	M0	IIIA	60	No	Yes	Yes	52	0	No	test
79	Male	2015	8140/3: Adenocarcinoma, NOS	T1b	N0	M0	IA	21	Yes	No	No	53	0	No	test
70	Male	2015	8140/3: Adenocarcinoma, NOS	T3	N1	M0	IIIA	40	Yes	Yes	Yes	52	0	Yes	test
78	Male	2015	8140/3: Adenocarcinoma, NOS	T3	N0	M0	IIB	48	Yes	No	No	52	0	No	test
81	Male	2015	8140/3: Adenocarcinoma, NOS	T3	N0	M0	IIB	50	Yes	Yes	Yes	51	0	No	test
72	Male	2015	8480/3: Mucinous adenocarcinoma	T3	N1	M0	IIIA	120	No	Yes	Yes	6	1	No	test
58	Female	2015	8490/3: Signet ring cell carcinoma	T3	N3	M1	IV	70	No	No	Yes	11	1	No	test
80	Male	2015	8140/3: Adenocarcinoma, NOS	T1a	N0	M0	IA	10	Yes	No	No	37	1	No	test
76	Female	2015	8140/3: Adenocarcinoma, NOS	T3	N1	M0	IIIA	50	Yes	Yes	Yes	17	1	No	test
78	Male	2015	8140/3: Adenocarcinoma, NOS	T2	N0	M0	IB	48	Yes	No	No	2	1	No	test
74	Male	2015	8140/3: Adenocarcinoma, NOS	T1a	N0	M0	IA	2	Yes	No	No	51	0	No	test
88	Male	2015	8140/3: Adenocarcinoma, NOS	T1a	N0	M0	IA	30	Yes	No	No	35	1	No	test
66	Male	2015	8140/3: Adenocarcinoma, NOS	T3	N1	M0	IIIA	6	No	Yes	Yes	5	1	No	test
72	Male	2015	8490/3: Signet ring cell carcinoma	T3	N2	M0	IIIB	55	Yes	Yes	Yes	32	1	No	test
73	Male	2015	8140/3: Adenocarcinoma, NOS	T3	N0	M0	IIB	35	Yes	Yes	Yes	14	1	No	test
82	Male	2015	8140/3: Adenocarcinoma, NOS	T3	N0	M0	IIB	41	No	Yes	Yes	16	1	No	test
59	Male	2015	8144/3: Adenocarcinoma, intestinal type	T3	N1	M0	IIIA	48	Yes	Yes	Yes	13	0	Yes	test
69	Male	2015	8140/3: Adenocarcinoma, NOS	T3	N2	M0	IIIB	100	No	Yes	Yes	32	1	No	test
53	Male	2015	8240/3: Carcinoid tumor, NOS	T3	N1	M0	IIIB	55	Yes	No	No	43	1	No	test
71	Female	2015	8140/3: Adenocarcinoma, NOS	T3	N1	M0	IIIA	20	Yes	Yes	Yes	29	1	No	test
57	Male	2015	8140/3: Adenocarcinoma, NOS	T3	N1	M0	IIIA	50	Yes	Yes	Yes	14	1	No	test
62	Male	2015	8140/3: Adenocarcinoma, NOS	T3	N1	M0	IIIA	30	Yes	Yes	Yes	12	1	No	test
75	Male	2015	8140/3: Adenocarcinoma, NOS	T2	N0	M0	IIA	95	Yes	Yes	Yes	48	0	No	test
82	Male	2015	8140/3: Adenocarcinoma, NOS	T1a	N0	M0	IA	2	Yes	No	No	31	1	No	test
69	Male	2015	8140/3: Adenocarcinoma, NOS	T3	N3	M0	IIIC	25	No	No	Yes	19	1	No	test
79	Male	2015	8255/3: Adenocarcinoma with mixed subtypes	T2	N0	M0	IIA	60	No	Yes	Yes	41	1	Yes	test
58	Male	2013	8140/3: Adenocarcinoma, NOS	T3	N3	M1	IV	30	No	No	Yes	19	1	Yes	train
76	Female	2011	8140/3: Adenocarcinoma, NOS	T3	N1	M1	IV	80	No	No	No	5	1	Yes	train
80	Male	2010	8490/3: Signet ring cell carcinoma	T1b	N1	M0	IIB	30	Yes	No	No	15	1	Yes	train
73	Female	2015	8140/3: Adenocarcinoma, NOS	T1b	N0	M0	IA	10	Yes	No	No	48	0	Yes	test
68	Male	2010	8140/3: Adenocarcinoma, NOS	T2	N0	M0	IIA	22	Yes	No	No	116	0	Yes	train
68	Male	2014	8490/3: Signet ring cell carcinoma	T3	N1	M0	IIIA	40	Yes	Yes	Yes	22	1	Yes	train
64	Male	2014	8140/3: Adenocarcinoma, NOS	T2	N1	M0	IIB	70	Yes	Yes	Yes	60	0	Yes	train
81	Male	2014	8140/3: Adenocarcinoma, NOS	T2	N0	M0	IIA	30	Yes	No	No	1	1	Yes	train
69	Male	2010	8140/3: Adenocarcinoma, NOS	T1	N1	M1	IV	30	No	Yes	Yes	11	1	Yes	train
84	Male	2015	8140/3: Adenocarcinoma, NOS	T1	N0	M0	IA	84	No	Yes	No	6	1	Yes	test
43	Male	2012	8140/3: Adenocarcinoma, NOS	T1b	N0	M0	IA	8	Yes	No	No	22	1	Yes	train
74	Female	2012	8490/3: Signet ring cell carcinoma	T3	N3	M0	IIIC	62	Yes	No	Yes	6	1	Yes	train
79	Male	2010	8140/3: Adenocarcinoma, NOS	T1	N0	M1	IV	40	No	No	Yes	10	1	No	train
54	Male	2010	8070/3: Squamous cell carcinoma, NOS	T4b	N1	M1	IV	80	No	No	No	4	1	Yes	train
73	Male	2010	8140/3: Adenocarcinoma, NOS	T3	N1	M0	IIIA	15	No	No	No	6	1	No	train
76	Male	2010	8140/3: Adenocarcinoma, NOS	T3	N1	M0	IIIA	30	Yes	Yes	Yes	11	1	No	train
54	Male	2010	8560/3: Adenosquamous carcinoma	T3	N1	M1	IV	39	No	Yes	Yes	17	1	No	train
66	Male	2010	8140/3: Adenocarcinoma, NOS	T3	N2	M0	IIIB	45	Yes	No	No	36	1	No	train
61	Male	2010	8140/3: Adenocarcinoma, NOS	T3	N1	M0	IIIA	10	No	Yes	Yes	12	1	No	train
60	Male	2010	8140/3: Adenocarcinoma, NOS	T1	N1	M0	IIB	6	No	Yes	No	46	1	No	train
62	Male	2010	8140/3: Adenocarcinoma, NOS	T1	N1	M1	IV	56	No	No	No	2	1	Yes	train
57	Male	2010	8481/3: Mucin-producing adenocarcinoma	T3	N1	M0	IIIA	50	Yes	No	No	19	1	No	train
76	Male	2010	8140/3: Adenocarcinoma, NOS	T3	N2	M1	IV	16	Yes	Yes	Yes	67	1	No	train
84	Female	2010	8140/3: Adenocarcinoma, NOS	T1	N3	M0	IIIC	79	Yes	No	No	2	1	No	train
56	Male	2010	8140/3: Adenocarcinoma, NOS	T3	N2	M1	IV	41	Yes	Yes	Yes	17	1	No	train
37	Male	2010	8490/3: Signet ring cell carcinoma	T3	N2	M0	IIIB	75	Yes	Yes	Yes	9	1	No	train
69	Male	2010	8140/3: Adenocarcinoma, NOS	T1	N0	M0	IA	10	Yes	No	No	111	0	No	train
37	Male	2010	8140/3: Adenocarcinoma, NOS	T3	N1	M0	IIIA	25	Yes	Yes	Yes	110	0	No	train
58	Male	2010	8140/3: Adenocarcinoma, NOS	T2	N0	M0	IB	70	No	Yes	Yes	20	1	No	train
71	Male	2010	8070/3: Squamous cell carcinoma, NOS	T1b	N0	M0	IB	42	Yes	No	No	75	1	No	train
78	Male	2011	8140/3: Adenocarcinoma, NOS	T3	N0	M0	IIB	50	Yes	No	No	14	1	No	train
33	Male	2010	8936/3: Gastrointestinal stromal sarcoma	T2	N0	M0	II	45	Yes	No	Yes	110	0	No	train
62	Male	2012	8490/3: Signet ring cell carcinoma	T2	N2	M0	IIIA	105	Yes	No	No	16	1	Yes	train
59	Male	2010	8020/3: Carcinoma, undifferentiated, NOS	T4b	N2	M0	IIIC	85	Yes	No	No	1	1	No	train
59	Male	2011	8140/3: Adenocarcinoma, NOS	T3	N3	M1	IV	100	No	No	Yes	25	1	No	train
75	Male	2011	8140/3: Adenocarcinoma, NOS	T1b	N2	M0	IIIA	22	Yes	No	No	2	1	No	train
41	Male	2011	8140/3: Adenocarcinoma, NOS	T3	N2	M0	IIIB	48	Yes	Yes	Yes	20	1	No	train
73	Male	2011	8936/3: Gastrointestinal stromal sarcoma	T2	N0	M0	IA	22	Yes	No	No	84	1	No	train
58	Male	2011	8140/3: Adenocarcinoma, NOS	T3	N2	M0	IIIB	35	Yes	Yes	Yes	30	1	No	train
58	Male	2011	8140/3: Adenocarcinoma, NOS	T3	N2	M0	IIIB	92	No	Yes	Yes	3	1	No	train
62	Male	2011	8140/3: Adenocarcinoma, NOS	T1a	N0	M0	IA	5	Yes	No	No	100	0	No	train
40	Female	2011	8936/3: Gastrointestinal stromal sarcoma	T3	N0	M0	IB	55	Yes	No	Yes	97	0	No	train
82	Male	2012	8140/3: Adenocarcinoma, NOS	T2	N1	M0	IIB	34	No	Yes	No	6	1	No	train
46	Female	2012	8140/3: Adenocarcinoma, NOS	T4b	N1	M1	IV	125	No	Yes	Yes	20	1	No	train
57	Male	2012	8140/3: Adenocarcinoma, NOS	T1a	N0	M0	IB	12	Yes	No	No	93	0	No	train
69	Female	2012	8140/3: Adenocarcinoma, NOS	T1a	N2	M1	IV	30	No	No	No	1	1	No	train
67	Male	2012	8490/3: Signet ring cell carcinoma	T3	N1	M0	IIIA	100	No	Yes	Yes	4	1	No	train
91	Male	2012	8240/3: Carcinoid tumor, NOS	T1	N0	M0	I	3	No	No	No	7	1	No	train
73	Male	2012	8140/3: Adenocarcinoma, NOS	T1a	N0	M1	IV	39	No	No	Yes	26	1	No	train
35	Male	2012	8140/3: Adenocarcinoma, NOS	T3	N3	M0	IIIC	60	Yes	No	Yes	93	0	No	train
64	Female	2012	8480/3: Mucinous adenocarcinoma	T2	N0	M0	IB	25	Yes	No	No	91	0	No	train
57	Male	2012	8070/3: Squamous cell carcinoma, NOS	T1	N1	M0	IIB	53	No	No	Yes	7	1	No	train
63	Female	2012	8140/3: Adenocarcinoma, NOS	T2	N0	M0	IB	30	Yes	Yes	Yes	85	0	No	train
70	Male	2013	8140/3: Adenocarcinoma, NOS	T3	N1	M0	IIIA	20	Yes	Yes	Yes	21	1	Yes	train
65	Male	2012	8140/3: Adenocarcinoma, NOS	T3	N1	M1	IV	46	No	Yes	Yes	7	1	No	train
57	Male	2012	8255/3: Adenocarcinoma with mixed subtypes	T1b	N0	M0	IB	16	Yes	Yes	Yes	46	1	No	train
72	Male	2013	8140/3: Adenocarcinoma, NOS	T3	N2	M1	IV	50	No	No	No	2	1	No	train
67	Male	2013	8140/3: Adenocarcinoma, NOS	T3	N2	M1	IV	62	No	Yes	Yes	3	1	No	train
56	Male	2012	8140/3: Adenocarcinoma, NOS	T3	N0	M1	IV	40	No	No	Yes	22	1	No	train
46	Male	2012	8140/3: Adenocarcinoma, NOS	T3	N1	M1	IV	100	No	No	Yes	11	1	No	train
47	Male	2013	8140/3: Adenocarcinoma, NOS	T3	N1	M0	IIIA	7	No	Yes	No	6	1	No	train
70	Female	2012	8140/3: Adenocarcinoma, NOS	T1	N0	M1	IV	100	No	No	No	7	1	No	train
87	Male	2013	8140/3: Adenocarcinoma, NOS	T1	N0	M1	IV	50	No	No	No	1	1	No	train
35	Female	2013	8140/3: Adenocarcinoma, NOS	T3	N3	M0	IIIC	90	Yes	Yes	Yes	43	1	No	train
79	Male	2013	8140/3: Adenocarcinoma, NOS	T1b	N0	M0	IA	10	Yes	No	No	74	0	No	train
73	Male	2013	8140/3: Adenocarcinoma, NOS	T3	N1	M0	IIIA	72	Yes	Yes	Yes	32	1	No	train
82	Male	2013	8140/3: Adenocarcinoma, NOS	T3	N1	M0	IIIA	33	Yes	Yes	Yes	12	1	No	train
74	Male	2013	8000/3: Neoplasm, malignant	T4b	N1	M1	IV	60	No	No	Yes	3	1	No	train
68	Male	2013	8140/3: Adenocarcinoma, NOS	T3	N1	M0	IIIA	50	No	Yes	Yes	13	1	No	train
53	Male	2013	8140/3: Adenocarcinoma, NOS	T3	N0	M0	IIB	46	Yes	Yes	Yes	62	1	No	train
79	Male	2013	8140/3: Adenocarcinoma, NOS	T1a	N0	M0	IA	9	Yes	Yes	No	80	0	No	train
78	Male	2013	8140/3: Adenocarcinoma, NOS	T3	N2	M0	IIIB	54	No	Yes	Yes	2	1	No	train
75	Male	2013	8140/3: Adenocarcinoma, NOS	T1	N1	M0	IIB	30	No	No	No	8	1	No	train
63	Male	2014	8140/3: Adenocarcinoma, NOS	T3	N3	M1	IV	25	No	Yes	Yes	46	1	No	train
70	Male	2014	8140/3: Adenocarcinoma, NOS	T1a	N1	M1	IV	20	No	Yes	Yes	31	1	No	train
71	Male	2015	8140/3: Adenocarcinoma, NOS	T1a	N0	M0	IA	15	Yes	No	No	49	0	Yes	test
64	Male	2013	8140/3: Adenocarcinoma, NOS	T1a	N0	M0	IA	28	Yes	No	No	3	1	No	train
76	Male	2013	8140/3: Adenocarcinoma, NOS	T1	N0	M1	IV	45	No	Yes	Yes	76	0	No	train
65	Male	2013	8140/3: Adenocarcinoma, NOS	T1b	N0	M0	IA	17	Yes	No	No	73	0	No	train
54	Male	2014	8140/3: Adenocarcinoma, NOS	T3	N1	M0	IIIA	60	No	Yes	Yes	50	1	No	train
61	Male	2014	8140/3: Adenocarcinoma, NOS	T1	N0	M0	IB	80	No	No	No	10	1	Yes	train
54	Male	2014	8140/3: Adenocarcinoma, NOS	T1b	N0	M0	IB	15	Yes	No	No	32	0	No	train
68	Male	2014	8140/3: Adenocarcinoma, NOS	T3	N3	M0	IIIC	103	Yes	Yes	Yes	15	1	No	train
85	Female	2014	8490/3: Signet ring cell carcinoma	T2	N0	M0	IIA	15	No	No	No	3	1	No	train
63	Male	2014	8140/3: Adenocarcinoma, NOS	T3	N1	M0	IIIA	50	Yes	Yes	Yes	7	1	No	train
70	Male	2014	8140/3: Adenocarcinoma, NOS	T3	N1	M0	IIIA	80	No	Yes	Yes	6	1	No	train
65	Male	2014	8140/3: Adenocarcinoma, NOS	T3	N0	M0	IIB	50	Yes	Yes	Yes	28	1	No	train
81	Male	2014	8140/3: Adenocarcinoma, NOS	T1a	N0	M0	IA	10	No	No	Yes	7	1	No	train
73	Male	2014	8140/3: Adenocarcinoma, NOS	T3	N3	M1	IV	30	No	No	No	4	1	No	train
65	Male	2015	8140/3: Adenocarcinoma, NOS	T4b	N1	M1	IV	91	No	No	No	1	0	No	test
80	Male	2015	8140/3: Adenocarcinoma, NOS	T1a	N0	M0	IB	25	Yes	No	No	35	0	No	test
74	Male	2015	8140/3: Adenocarcinoma, NOS	T1a	N0	M0	IB	20	Yes	No	No	57	0	No	test
56	Male	2014	8140/3: Adenocarcinoma, NOS	T1b	N0	M0	IA	23	Yes	No	No	65	0	No	train
65	Male	2014	8936/3: Gastrointestinal stromal sarcoma	T4	N0	M0	IIIB	111	Yes	No	Yes	66	0	No	train
78	Male	2015	8140/3: Adenocarcinoma, NOS	T3	N1	M1	IV	40	No	No	No	1	1	No	test
64	Male	2015	8140/3: Adenocarcinoma, NOS	T1b	N1	M1	IV	40	No	No	No	1	1	No	test
83	Female	2014	8240/3: Carcinoid tumor, NOS	T1	N0	M0	I	2	No	No	No	26	1	No	train
73	Male	2015	8020/3: Carcinoma, undifferentiated, NOS	T3	N0	M0	IIA	50	Yes	No	Yes	52	0	No	test
61	Male	2014	8140/3: Adenocarcinoma, NOS	T2	N1	M0	IIB	12	No	Yes	No	2	1	No	train
33	Male	2014	8140/3: Adenocarcinoma, NOS	T3	N2	M1	IV	43	Yes	Yes	Yes	11	1	No	train
56	Male	2015	8140/3: Adenocarcinoma, NOS	T3	N1	M0	IIIA	49	Yes	Yes	Yes	30	1	No	test
65	Male	2015	8140/3: Adenocarcinoma, NOS	T3	N3	M0	IIIC	10	Yes	Yes	Yes	47	1	No	test
62	Female	2015	8140/3: Adenocarcinoma, NOS	T3	N0	M0	IIB	55	Yes	Yes	Yes	5	1	No	test
42	Male	2015	8140/3: Adenocarcinoma, NOS	T2	N0	M0	IB	40	Yes	Yes	Yes	46	0	No	test
70	Male	2015	8140/3: Adenocarcinoma, NOS	T3	N1	M1	IV	50	Yes	Yes	Yes	12	1	No	test
65	Male	2015	8140/3: Adenocarcinoma, NOS	T1b	N0	M0	IA	9	Yes	No	No	57	0	No	test
77	Male	2015	8140/3: Adenocarcinoma, NOS	T3	N1	M0	IIIA	16	No	Yes	Yes	2	1	No	test
51	Male	2015	8140/3: Adenocarcinoma, NOS	T1b	N1	M0	IIB	27	Yes	Yes	Yes	50	0	No	test
55	Male	2015	8140/3: Adenocarcinoma, NOS	T3	N1	M0	IIIA	50	Yes	Yes	Yes	23	1	No	test
80	Male	2010	8140/3: Adenocarcinoma, NOS	T4b	N0	M0	IIIC	60	No	No	No	6	1	Yes	train
80	Male	2011	8144/3: Adenocarcinoma, intestinal type	T3	N1	M0	IIIA	30	No	Yes	Yes	99	0	Yes	train
63	Male	2015	8140/3: Adenocarcinoma, NOS	T1a	N0	M0	IA	3	Yes	No	No	13	1	Yes	test
75	Female	2012	8140/3: Adenocarcinoma, NOS	T4b	N1	M1	IV	45	No	No	Yes	2	1	Yes	train
63	Female	2013	8140/3: Adenocarcinoma, NOS	T3	N1	M0	IIIA	74	Yes	Yes	Yes	49	1	Yes	train
79	Male	2015	8480/3: Mucinous adenocarcinoma	T3	N1	M0	IIIA	36	Yes	Yes	Yes	15	1	Yes	test
71	Female	2010	8140/3: Adenocarcinoma, NOS	T3	N2	M0	IIIB	30	Yes	Yes	Yes	16	1	Yes	train
77	Male	2010	8140/3: Adenocarcinoma, NOS	T1a	N0	M0	IB	71	Yes	No	No	4	1	Yes	train
73	Male	2011	8140/3: Adenocarcinoma, NOS	T1a	N1	M0	IIB	20	Yes	No	No	42	1	Yes	train
74	Female	2010	8140/3: Adenocarcinoma, NOS	T3	N1	M0	IIIA	50	Yes	No	Yes	3	1	Yes	train
75	Male	2010	8140/3: Adenocarcinoma, NOS	T1	N1	M1	IV	30	No	Yes	Yes	10	1	Yes	train
77	Male	2014	8140/3: Adenocarcinoma, NOS	T3	N3	M0	IIIC	64	No	Yes	Yes	3	1	Yes	train
80	Female	2010	8140/3: Adenocarcinoma, NOS	T1	N0	M0	IA	20	No	No	No	3	1	Yes	train
69	Female	2012	8140/3: Adenocarcinoma, NOS	T2	N0	M0	IIA	80	No	Yes	Yes	5	1	Yes	train
80	Male	2015	8070/3: Squamous cell carcinoma, NOS	T2	N1	M0	IIB	20	No	Yes	Yes	56	0	Yes	test
75	Male	2014	8140/3: Adenocarcinoma, NOS	T3	N1	M0	IIIA	21	Yes	Yes	Yes	59	1	Yes	train
72	Male	2013	8140/3: Adenocarcinoma, NOS	T4	N1	M0	IIIC	40	Yes	Yes	Yes	79	0	Yes	train
63	Female	2011	8144/3: Adenocarcinoma, intestinal type	T1b	N0	M0	IA	10	Yes	No	No	96	0	Yes	train
59	Male	2010	8144/3: Adenocarcinoma, intestinal type	T1a	N0	M0	IA	7	Yes	No	No	119	0	No	train
55	Male	2010	8140/3: Adenocarcinoma, NOS	T4a	N0	M1	IV	48	No	No	Yes	11	1	No	train
75	Female	2010	8140/3: Adenocarcinoma, NOS	T1	N0	M1	IV	50	No	No	Yes	33	1	No	train
83	Male	2015	8490/3: Signet ring cell carcinoma	T3	N3	M0	IIIC	43	No	Yes	Yes	5	1	Yes	test
73	Male	2010	8140/3: Adenocarcinoma, NOS	T3	N2	M1	IV	40	Yes	Yes	Yes	5	1	No	train
68	Male	2010	8140/3: Adenocarcinoma, NOS	T1b	N0	M0	IA	28	Yes	No	No	97	1	No	train
85	Male	2010	8140/3: Adenocarcinoma, NOS	T1	N0	M0	IA	40	No	No	Yes	11	1	No	train
58	Male	2010	8140/3: Adenocarcinoma, NOS	T3	N2	M0	IIIB	80	Yes	Yes	Yes	10	1	No	train
69	Male	2010	8140/3: Adenocarcinoma, NOS	T1a	N0	M0	IA	3	Yes	No	No	18	1	Yes	train
63	Male	2015	8070/3: Squamous cell carcinoma, NOS	T1	N0	M0	IB	36	No	Yes	Yes	57	0	Yes	test
81	Male	2010	8140/3: Adenocarcinoma, NOS	T1	N0	M0	IA	20	No	No	No	3	1	No	train
54	Male	2010	8490/3: Signet ring cell carcinoma	T4a	N1	M1	IV	27	No	No	No	1	1	No	train
69	Female	2010	8140/3: Adenocarcinoma, NOS	T4a	N2	M1	IV	40	No	No	Yes	2	1	No	train
61	Male	2010	8144/3: Adenocarcinoma, intestinal type	T4	N2	M0	IIIC	58	Yes	Yes	Yes	74	0	No	train
73	Male	2010	8140/3: Adenocarcinoma, NOS	T1b	N2	M0	IIIA	40	Yes	No	Yes	16	1	No	train
55	Male	2010	8140/3: Adenocarcinoma, NOS	T3	N1	M0	IIIA	60	Yes	Yes	Yes	22	1	No	train
64	Male	2010	8140/3: Adenocarcinoma, NOS	T2	N1	M1	IV	50	Yes	Yes	Yes	9	1	No	train
58	Male	2010	8140/3: Adenocarcinoma, NOS	T3	N3	M0	IIIC	35	Yes	Yes	Yes	26	1	No	train
53	Male	2010	8140/3: Adenocarcinoma, NOS	T4b	N0	M1	IV	50	No	No	No	1	1	No	train
72	Male	2010	8140/3: Adenocarcinoma, NOS	T3	N2	M0	IIIB	80	Yes	Yes	Yes	47	1	No	train
67	Male	2010	8140/3: Adenocarcinoma, NOS	T3	N1	M1	IV	34	No	No	Yes	6	1	No	train
65	Male	2010	8140/3: Adenocarcinoma, NOS	T3	N0	M0	IIB	25	Yes	No	No	86	1	No	train
66	Female	2013	8140/3: Adenocarcinoma, NOS	T2	N1	M0	IIB	47	Yes	No	No	9	1	Yes	train
35	Male	2010	8140/3: Adenocarcinoma, NOS	T3	N0	M0	IIB	15	Yes	Yes	Yes	36	1	No	train
73	Male	2010	8936/3: Gastrointestinal stromal sarcoma	T2	N0	M0	IA	25	Yes	No	No	108	0	Yes	train
65	Male	2010	8140/3: Adenocarcinoma, NOS	T4a	N1	M0	IIIC	25	Yes	Yes	Yes	110	0	No	train
64	Male	2011	8140/3: Adenocarcinoma, NOS	T1	N1	M0	IIB	45	No	No	Yes	4	1	No	train
72	Male	2014	8140/3: Adenocarcinoma, NOS	T1a	N0	M0	IA	12	Yes	No	No	62	0	Yes	train
42	Female	2011	8140/3: Adenocarcinoma, NOS	T1a	N1	M1	IV	45	No	No	Yes	21	1	No	train
59	Female	2011	8490/3: Signet ring cell carcinoma	T3	N1	M0	IIIA	40	No	Yes	Yes	36	1	Yes	train
52	Male	2011	8140/3: Adenocarcinoma, NOS	T1b	N1	M0	IIB	25	No	No	Yes	11	1	No	train
59	Male	2015	8140/3: Adenocarcinoma, NOS	T1a	N0	M0	IB	2	Yes	No	No	59	0	Yes	test
79	Male	2010	8140/3: Adenocarcinoma, NOS	T1a	N0	M0	IA	17	No	Yes	Yes	9	1	No	train
56	Male	2011	8240/3: Carcinoid tumor, NOS	T4	N1	M1	IV	40	Yes	No	Yes	8	1	No	train
54	Male	2011	8144/3: Adenocarcinoma, intestinal type	T3	N1	M1	IV	130	No	Yes	Yes	5	1	No	train
78	Male	2011	8140/3: Adenocarcinoma, NOS	T1a	N0	M0	IA	61	No	No	Yes	89	1	No	train
83	Female	2011	8936/3: Gastrointestinal stromal sarcoma	T2	N0	M0	IA	45	Yes	No	No	23	1	No	train
47	Male	2011	8140/3: Adenocarcinoma, NOS	T4a	N3	M1	IV	30	No	No	Yes	8	1	No	train
56	Male	2010	8070/3: Squamous cell carcinoma, NOS	T1a	N0	M1	IV	57	No	No	Yes	3	1	No	train
73	Female	2011	8144/3: Adenocarcinoma, intestinal type	T3	N3	M0	IIIC	100	No	No	Yes	2	1	No	train
55	Female	2011	8140/3: Adenocarcinoma, NOS	T1a	N0	M0	IA	5	Yes	No	No	101	0	No	train
64	Male	2011	8140/3: Adenocarcinoma, NOS	T3	N1	M0	IIIA	40	Yes	Yes	Yes	16	1	No	train
85	Female	2011	8480/3: Mucinous adenocarcinoma	T1b	N0	M0	IA	40	Yes	No	No	8	1	No	train
79	Female	2011	8140/3: Adenocarcinoma, NOS	T1	N0	M0	IA	39	No	Yes	Yes	55	1	No	train
73	Male	2011	8140/3: Adenocarcinoma, NOS	T3	N3	M1	IV	37	No	No	No	1	1	No	train
67	Male	2011	8140/3: Adenocarcinoma, NOS	T4b	N0	M1	IV	50	No	Yes	Yes	7	1	No	train
73	Male	2011	8140/3: Adenocarcinoma, NOS	T1a	N0	M1	IV	30	No	No	No	13	1	No	train
55	Female	2011	8140/3: Adenocarcinoma, NOS	T1a	N0	M0	IA	25	Yes	No	No	97	0	No	train
82	Male	2011	8140/3: Adenocarcinoma, NOS	T4a	N3	M1	IV	46	Yes	No	No	1	1	No	train
89	Female	2012	8140/3: Adenocarcinoma, NOS	T4b	N0	M0	IIIC	25	No	Yes	No	1	1	Yes	train
75	Male	2012	8144/3: Adenocarcinoma, intestinal type	T1a	N0	M0	IA	10	Yes	No	No	73	1	No	train
62	Male	2012	8140/3: Adenocarcinoma, NOS	T2	N0	M0	IIA	50	No	Yes	Yes	7	1	No	train
66	Male	2012	8140/3: Adenocarcinoma, NOS	T1b	N0	M0	IA	35	Yes	Yes	Yes	90	0	No	train
50	Female	2012	8140/3: Adenocarcinoma, NOS	T3	N1	M1	IV	43	No	Yes	Yes	92	0	No	train
62	Female	2012	8211/3: Tubular adenocarcinoma	T3	N0	M0	IIB	15	Yes	No	Yes	93	0	No	train
65	Male	2012	8144/3: Adenocarcinoma, intestinal type	T1b	N1	M0	IIB	45	No	Yes	Yes	4	1	No	train
53	Male	2012	8140/3: Adenocarcinoma, NOS	T3	N2	M0	IIIB	50	No	Yes	Yes	22	1	No	train
90	Male	2012	8140/3: Adenocarcinoma, NOS	T1	N0	M0	IB	15	No	Yes	No	24	1	No	train
65	Male	2012	8140/3: Adenocarcinoma, NOS	T1a	N0	M0	IA	1	Yes	No	No	88	0	No	train
52	Female	2012	8936/3: Gastrointestinal stromal sarcoma	T2	N0	M0	II	35	Yes	No	Yes	50	0	No	train
59	Male	2012	8490/3: Signet ring cell carcinoma	T3	N1	M0	IIIA	50	Yes	No	Yes	86	0	Yes	train
44	Male	2012	8144/3: Adenocarcinoma, intestinal type	T3	N2	M0	IIIB	40	Yes	Yes	Yes	26	1	No	train
65	Male	2013	8140/3: Adenocarcinoma, NOS	T1a	N0	M0	IA	1	Yes	No	No	77	0	Yes	train
93	Male	2013	8211/3: Tubular adenocarcinoma	T1a	N0	M0	IA	8	Yes	No	No	32	1	No	train
50	Male	2013	8140/3: Adenocarcinoma, NOS	T3	N1	M0	IIIA	70	Yes	Yes	Yes	12	1	No	train
53	Female	2012	8936/3: Gastrointestinal stromal sarcoma	T3	N0	M0	IB	85	Yes	No	Yes	89	0	No	train
66	Male	2012	8140/3: Adenocarcinoma, NOS	T3	N1	M0	IIIA	30	Yes	No	Yes	50	1	Yes	train
60	Male	2013	8140/3: Adenocarcinoma, NOS	T1a	N0	M0	IB	40	No	Yes	Yes	83	0	No	train
75	Male	2013	8140/3: Adenocarcinoma, NOS	T1b	N0	M0	IA	19	Yes	No	No	70	0	No	train
68	Male	2012	8140/3: Adenocarcinoma, NOS	T3	N1	M0	IIIA	25	No	No	Yes	12	1	No	train
58	Male	2013	8140/3: Adenocarcinoma, NOS	T3	N1	M1	IV	80	No	No	No	16	0	No	train
57	Male	2013	8490/3: Signet ring cell carcinoma	T3	N2	M0	IIIB	56	Yes	Yes	Yes	22	1	No	train
60	Male	2013	8140/3: Adenocarcinoma, NOS	T4	N2	M0	IIIC	89	Yes	Yes	Yes	33	1	No	train
80	Female	2013	8140/3: Adenocarcinoma, NOS	T3	N1	M0	IIIA	60	No	Yes	No	8	1	No	train
79	Male	2013	8140/3: Adenocarcinoma, NOS	T1	N0	M1	IV	36	No	No	No	3	1	No	train
70	Male	2013	8255/3: Adenocarcinoma with mixed subtypes	T4a	N3	M0	IIIC	80	Yes	Yes	Yes	5	1	No	train
64	Male	2013	8140/3: Adenocarcinoma, NOS	T2	N1	M0	IIB	40	Yes	Yes	Yes	6	1	No	train
75	Male	2013	8211/3: Tubular adenocarcinoma	T3	N0	M0	IIB	40	No	Yes	Yes	12	1	No	train
81	Male	2013	8490/3: Signet ring cell carcinoma	T3	N3	M0	IIIC	75	Yes	Yes	Yes	58	1	No	train
71	Male	2013	8140/3: Adenocarcinoma, NOS	T1a	N0	M0	IA	5	Yes	No	No	77	0	No	train
69	Female	2013	8140/3: Adenocarcinoma, NOS	T3	N1	M0	IIIA	35	Yes	Yes	Yes	76	0	No	train
73	Male	2013	8140/3: Adenocarcinoma, NOS	T3	N2	M0	IIIB	50	No	Yes	Yes	33	1	Yes	train
67	Male	2013	8140/3: Adenocarcinoma, NOS	T3	N1	M0	IIIA	23	No	Yes	Yes	12	1	No	train
66	Male	2013	8140/3: Adenocarcinoma, NOS	T3	N1	M1	IV	35	No	Yes	Yes	13	1	No	train
77	Male	2014	8140/3: Adenocarcinoma, NOS	T3	N1	M0	IIIA	40	No	Yes	Yes	22	1	No	train
61	Male	2013	8010/3: Carcinoma, NOS	T1a	N2	M0	IIIA	15	Yes	No	Yes	34	1	No	train
64	Male	2014	8140/3: Adenocarcinoma, NOS	T2	N0	M0	IIA	40	Yes	No	Yes	64	0	No	train
83	Female	2014	8210/3: Adenocarcinoma in adenomatous polyp	T1a	N0	M0	IA	15	Yes	No	No	27	1	No	train
50	Male	2014	8140/3: Adenocarcinoma, NOS	T1	N1	M1	IV	50	No	No	Yes	24	1	No	train
67	Male	2014	8140/3: Adenocarcinoma, NOS	T1a	N0	M0	IB	15	Yes	No	No	70	0	No	train
79	Female	2014	8140/3: Adenocarcinoma, NOS	T3	N0	M0	IIB	120	Yes	Yes	Yes	17	1	No	train
60	Male	2014	8490/3: Signet ring cell carcinoma	T3	N0	M0	IIB	59	No	Yes	Yes	4	1	No	train
51	Male	2014	8140/3: Adenocarcinoma, NOS	T3	N3	M0	IIIC	100	Yes	Yes	Yes	24	1	Yes	train
75	Male	2014	8140/3: Adenocarcinoma, NOS	T3	N0	M0	IIB	40	No	Yes	Yes	25	1	No	train
52	Male	2014	8936/3: Gastrointestinal stromal sarcoma	T4	N0	M1	IV	150	No	No	Yes	19	1	No	train
71	Male	2014	8145/3: Carcinoma, diffuse type	T4a	N3	M0	IIIC	80	Yes	Yes	Yes	14	1	No	train
61	Male	2014	8480/3: Mucinous adenocarcinoma	T3	N3	M0	IIIC	70	Yes	Yes	Yes	13	1	No	train
59	Male	2014	8140/3: Adenocarcinoma, NOS	T1	N1	M0	IIB	30	No	Yes	Yes	17	1	No	train
66	Male	2014	8140/3: Adenocarcinoma, NOS	T3	N1	M0	IIIA	40	Yes	Yes	Yes	62	0	No	train
65	Female	2014	8070/3: Squamous cell carcinoma, NOS	T3	N2	M0	IIIB	19	No	Yes	Yes	18	1	No	train
45	Male	2014	8490/3: Signet ring cell carcinoma	T3	N0	M0	IIB	30	Yes	Yes	Yes	61	0	No	train
59	Male	2014	8144/3: Adenocarcinoma, intestinal type	T2	N1	M0	IIB	50	Yes	Yes	Yes	12	1	No	train
67	Male	2014	8480/3: Mucinous adenocarcinoma	T4a	N1	M1	IV	47	No	No	Yes	3	1	No	train
84	Female	2014	8240/3: Carcinoid tumor, NOS	T1	N0	M0	I	3	Yes	No	No	70	0	No	train
81	Male	2014	8140/3: Adenocarcinoma, NOS	T1b	N0	M0	IB	20	No	Yes	Yes	4	1	No	train
57	Female	2014	8140/3: Adenocarcinoma, NOS	T1a	N0	M0	IB	4	Yes	No	No	67	0	No	train
65	Male	2014	8140/3: Adenocarcinoma, NOS	T1	N1	M1	IV	44	No	No	Yes	20	1	No	train
82	Female	2015	8490/3: Signet ring cell carcinoma	T1b	N0	M0	IB	50	No	No	No	7	1	No	test
69	Female	2014	8140/3: Adenocarcinoma, NOS	T4b	N1	M1	IV	31	No	No	Yes	13	1	No	train
73	Female	2015	8144/3: Adenocarcinoma, intestinal type	T2	N1	M0	IIB	50	No	No	Yes	9	1	No	test
47	Male	2015	8140/3: Adenocarcinoma, NOS	T3	N1	M0	IIIA	25	Yes	No	Yes	23	0	No	test
57	Female	2015	8140/3: Adenocarcinoma, NOS	T1b	N0	M1	IV	30	No	No	Yes	17	1	No	test
61	Male	2015	8140/3: Adenocarcinoma, NOS	T2	N0	M0	IB	7	Yes	Yes	Yes	56	0	No	test
71	Male	2015	8140/3: Adenocarcinoma, NOS	T3	N0	M0	IIB	28	Yes	No	No	55	0	No	test
64	Male	2015	8490/3: Signet ring cell carcinoma	T1a	N0	M0	IB	1	Yes	Yes	Yes	55	0	No	test
56	Male	2015	8255/3: Adenocarcinoma with mixed subtypes	T1b	N0	M0	IB	22	Yes	No	Yes	56	0	No	test
66	Male	2015	8140/3: Adenocarcinoma, NOS	T4b	N0	M0	IIIC	40	No	No	No	4	1	Yes	test
55	Male	2015	8140/3: Adenocarcinoma, NOS	T3	N0	M0	IIB	52	Yes	Yes	Yes	48	0	No	test
65	Male	2015	8140/3: Adenocarcinoma, NOS	T3	N0	M0	IIB	55	Yes	No	No	51	0	No	test
84	Male	2015	8140/3: Adenocarcinoma, NOS	T3	N1	M0	IIIA	30	No	Yes	Yes	42	1	No	test
72	Male	2015	8140/3: Adenocarcinoma, NOS	T4a	N0	M0	IIIA	105	No	No	No	4	1	No	test
56	Male	2015	8140/3: Adenocarcinoma, NOS	T4a	N1	M0	IIIC	43	No	Yes	Yes	4	1	No	test
74	Male	2015	8140/3: Adenocarcinoma, NOS	T4a	N1	M0	IIIC	38	Yes	Yes	Yes	7	1	No	test
69	Male	2015	8140/3: Adenocarcinoma, NOS	T3	N0	M0	IIB	69	No	Yes	Yes	5	1	No	test
71	Male	2015	8140/3: Adenocarcinoma, NOS	T1	N0	M1	IV	50	No	Yes	Yes	49	0	No	test
78	Male	2015	8010/3: Carcinoma, NOS	T3	N1	M0	IIIA	40	No	Yes	Yes	5	1	No	test
54	Male	2015	8140/3: Adenocarcinoma, NOS	T2	N0	M0	IIA	35	Yes	Yes	Yes	57	0	No	test
48	Male	2015	8936/3: Gastrointestinal stromal sarcoma	T3	N0	M0	IIIA	75	Yes	No	Yes	26	1	No	test
59	Male	2014	8936/3: Gastrointestinal stromal sarcoma	T2	N0	M0	IA	42	Yes	No	Yes	60	0	No	train
79	Male	2011	8480/3: Mucinous adenocarcinoma	T3	N0	M0	IIB	35	Yes	Yes	No	105	1	Yes	train
79	Male	2011	8480/3: Mucinous adenocarcinoma	T3	N0	M0	IIB	35	Yes	Yes	Yes	104	1	Yes	train
55	Male	2010	8140/3: Adenocarcinoma, NOS	T3	N1	M0	IIIA	20	Yes	Yes	Yes	110	0	No	train
64	Female	2011	8140/3: Adenocarcinoma, NOS	T3	N1	M1	IV	35	No	Yes	Yes	8	1	No	train
75	Female	2012	8070/3: Squamous cell carcinoma, NOS	T4b	N0	M0	IIIC	88	No	Yes	Yes	16	1	No	train
76	Female	2012	8140/3: Adenocarcinoma, NOS	T1b	N0	M0	IA	40	Yes	Yes	Yes	22	1	No	train
86	Female	2012	8140/3: Adenocarcinoma, NOS	T3	N0	M0	IIB	50	No	Yes	No	13	1	No	train
49	Male	2013	8490/3: Signet ring cell carcinoma	T3	N0	M1	IV	70	No	Yes	Yes	14	1	No	train
70	Male	2013	8140/3: Adenocarcinoma, NOS	T4a	N0	M1	IV	100	No	No	No	1	1	No	train
67	Male	2014	8490/3: Signet ring cell carcinoma	T2	N2	M0	IIIA	25	Yes	Yes	Yes	15	1	No	train
76	Male	2015	8140/3: Adenocarcinoma, NOS	T1b	N0	M0	IA	10	Yes	No	No	4	1	Yes	test
80	Female	2015	8490/3: Signet ring cell carcinoma	T1a	N1	M0	IIB	17	No	Yes	No	7	1	Yes	test
84	Female	2014	8140/3: Adenocarcinoma, NOS	T4b	N1	M0	IIIC	40	No	Yes	Yes	2	1	Yes	train
91	Male	2011	8140/3: Adenocarcinoma, NOS	T1	N0	M0	IB	50	No	Yes	No	2	1	Yes	train
75	Male	2012	8144/3: Adenocarcinoma, intestinal type	T3	N3	M0	IIIC	95	Yes	No	Yes	5	1	Yes	train
88	Male	2013	8140/3: Adenocarcinoma, NOS	T3	N0	M0	IIB	50	Yes	No	No	45	1	Yes	train
68	Female	2013	8140/3: Adenocarcinoma, NOS	T1b	N0	M0	IA	10	Yes	No	No	42	1	Yes	train
75	Male	2010	8140/3: Adenocarcinoma, NOS	T4b	N0	M0	IIIC	45	No	Yes	Yes	3	1	Yes	train
91	Male	2011	8140/3: Adenocarcinoma, NOS	T1	N0	M0	IA	15	No	Yes	Yes	11	1	Yes	train
71	Male	2013	8140/3: Adenocarcinoma, NOS	T3	N1	M0	IIIA	38	Yes	Yes	Yes	16	1	Yes	train
68	Male	2011	8140/3: Adenocarcinoma, NOS	T1	N0	M1	IV	40	No	No	Yes	58	1	Yes	train
73	Male	2010	8140/3: Adenocarcinoma, NOS	T1a	N1	M0	IIB	27	No	Yes	No	51	1	Yes	train
81	Female	2011	8140/3: Adenocarcinoma, NOS	T3	N2	M1	IV	120	No	No	Yes	15	1	Yes	train
63	Male	2010	8140/3: Adenocarcinoma, NOS	T3	N1	M0	IIIA	30	No	Yes	Yes	17	1	No	train
74	Male	2014	8255/3: Adenocarcinoma with mixed subtypes	T3	N3	M0	IIIC	50	Yes	No	Yes	16	1	Yes	train
57	Male	2010	8490/3: Signet ring cell carcinoma	T3	N1	M0	IIIA	50	Yes	Yes	Yes	19	1	Yes	train
66	Male	2010	8140/3: Adenocarcinoma, NOS	T1b	N0	M0	IA	15	No	Yes	Yes	7	1	Yes	train
72	Male	2011	8246/3: Neuroendocrine carcinoma, NOS	T2	N0	M0	IIA	20	Yes	No	No	107	0	Yes	train
64	Male	2014	8140/3: Adenocarcinoma, NOS	T3	N3	M0	IIIC	50	Yes	Yes	Yes	43	1	Yes	train
46	Male	2010	8144/3: Adenocarcinoma, intestinal type	T2	N1	M0	IIB	60	Yes	Yes	Yes	47	1	Yes	train
63	Male	2010	8140/3: Adenocarcinoma, NOS	T2	N0	M0	IIA	20	Yes	No	No	101	1	No	train
88	Female	2010	8140/3: Adenocarcinoma, NOS	T1	N0	M0	IA	22	No	No	No	1	0	Yes	train
52	Female	2010	8140/3: Adenocarcinoma, NOS	T3	N1	M1	IV	10	No	Yes	Yes	3	1	No	train
70	Male	2010	8140/3: Adenocarcinoma, NOS	T3	N1	M0	IIIA	62	Yes	No	Yes	15	1	No	train
53	Male	2010	8480/3: Mucinous adenocarcinoma	T3	N0	M0	IIB	50	Yes	No	Yes	13	1	No	train
47	Male	2010	8490/3: Signet ring cell carcinoma	T3	N2	M0	IIIB	236	Yes	No	No	23	1	No	train
79	Female	2010	8490/3: Signet ring cell carcinoma	T2	N1	M0	IIB	28	Yes	No	No	118	0	No	train
70	Male	2012	8255/3: Adenocarcinoma with mixed subtypes	T3	N3	M0	IIIC	40	Yes	No	Yes	22	1	Yes	train
47	Female	2010	8140/3: Adenocarcinoma, NOS	T4b	N2	M1	IV	80	Yes	No	Yes	7	1	No	train
69	Male	2011	8490/3: Signet ring cell carcinoma	T1b	N0	M0	IB	58	Yes	No	No	57	1	Yes	train
73	Male	2010	8490/3: Signet ring cell carcinoma	T1a	N0	M0	IB	1	Yes	No	No	119	0	No	train
70	Male	2010	8140/3: Adenocarcinoma, NOS	T3	N1	M0	IIIA	50	Yes	No	Yes	112	0	No	train
56	Male	2010	8140/3: Adenocarcinoma, NOS	T3	N2	M0	IIIB	47	Yes	Yes	Yes	12	1	No	train
70	Male	2011	8140/3: Adenocarcinoma, NOS	T3	N1	M0	IIIA	40	Yes	No	Yes	103	0	Yes	train
57	Male	2010	8140/3: Adenocarcinoma, NOS	T3	N2	M1	IV	60	No	Yes	Yes	39	1	No	train
58	Male	2010	8480/3: Mucinous adenocarcinoma	T2	N2	M0	IIIA	41	Yes	No	No	4	1	No	train
64	Male	2010	8140/3: Adenocarcinoma, NOS	T3	N0	M0	IIB	50	Yes	No	Yes	60	1	No	train
70	Male	2010	8140/3: Adenocarcinoma, NOS	T1	N1	M1	IV	100	No	No	Yes	15	1	No	train
77	Male	2010	8140/3: Adenocarcinoma, NOS	T1a	N1	M1	IV	27	No	Yes	Yes	6	1	No	train
72	Male	2010	8140/3: Adenocarcinoma, NOS	T3	N2	M1	IV	20	No	Yes	Yes	4	1	No	train
69	Female	2010	8144/3: Adenocarcinoma, intestinal type	T1	N0	M1	IV	70	No	Yes	No	7	1	No	train
63	Female	2014	8140/3: Adenocarcinoma, NOS	T4a	N2	M0	IIIC	35	Yes	Yes	Yes	14	1	Yes	train
74	Male	2010	8140/3: Adenocarcinoma, NOS	T1	N1	M1	IV	50	No	No	No	1	1	No	train
76	Male	2011	8140/3: Adenocarcinoma, NOS	T3	N0	M0	IIB	40	No	Yes	Yes	40	1	No	train
66	Male	2011	8140/3: Adenocarcinoma, NOS	T3	N2	M0	IIIB	40	Yes	Yes	Yes	56	1	No	train
60	Male	2014	8140/3: Adenocarcinoma, NOS	T2	N1	M0	IIB	24	Yes	Yes	Yes	33	1	Yes	train
59	Male	2010	8140/3: Adenocarcinoma, NOS	T2	N1	M0	IIB	25	Yes	No	Yes	94	0	No	train
84	Male	2010	8140/3: Adenocarcinoma, NOS	T2	N0	M0	IIA	40	No	Yes	No	7	1	No	train
78	Female	2011	8140/3: Adenocarcinoma, NOS	T1	N1	M1	IV	20	No	No	Yes	4	1	No	train
60	Male	2011	8145/3: Carcinoma, diffuse type	T3	N1	M0	IIIA	40	No	Yes	Yes	21	1	No	train
68	Male	2011	8140/3: Adenocarcinoma, NOS	T1a	N0	M0	IA	5	Yes	No	No	104	0	No	train
69	Male	2011	8140/3: Adenocarcinoma, NOS	T3	N1	M0	IIIA	40	Yes	No	Yes	13	1	No	train
76	Female	2011	8144/3: Adenocarcinoma, intestinal type	T2	N1	M0	IIB	20	Yes	No	No	19	1	No	train
66	Male	2011	8140/3: Adenocarcinoma, NOS	T2	N0	M0	IB	64	Yes	No	No	90	1	No	train
68	Female	2011	8140/3: Adenocarcinoma, NOS	T1	N0	M1	IV	50	No	No	No	1	1	No	train
64	Male	2011	8140/3: Adenocarcinoma, NOS	T1	N0	M0	IA	16	No	Yes	Yes	17	1	No	train
64	Female	2011	8936/3: Gastrointestinal stromal sarcoma	T3	N0	M0	IIIA	60	Yes	No	Yes	101	0	No	train
42	Female	2011	8936/3: Gastrointestinal stromal sarcoma	T1	N0	M0	IA	6	Yes	No	No	99	0	No	train
59	Male	2011	8936/3: Gastrointestinal stromal sarcoma	T2	N0	M0	II	45	Yes	No	No	102	0	No	train
77	Male	2010	8936/3: Gastrointestinal stromal sarcoma	T3	N0	M0	IB	64	Yes	No	Yes	56	1	No	train
84	Male	2011	8140/3: Adenocarcinoma, NOS	T3	N1	M0	IIIA	20	Yes	No	No	42	1	No	train
85	Male	2011	8140/3: Adenocarcinoma, NOS	T1a	N0	M0	IB	30	No	No	No	4	1	No	train
89	Male	2011	8140/3: Adenocarcinoma, NOS	T3	N1	M0	IIIA	40	No	Yes	No	1	1	No	train
36	Female	2011	8140/3: Adenocarcinoma, NOS	T4a	N3	M1	IV	30	Yes	No	Yes	10	1	No	train
81	Male	2011	8145/3: Carcinoma, diffuse type	T3	N0	M0	IIB	60	Yes	No	No	5	1	No	train
65	Male	2011	8140/3: Adenocarcinoma, NOS	T3	N1	M0	IIIA	22	Yes	Yes	Yes	13	1	No	train
77	Female	2015	8936/3: Gastrointestinal stromal sarcoma	T1	N0	M0	IA	13	Yes	No	No	48	0	Yes	test
65	Female	2012	8046/3: Non-small cell carcinoma	T4b	N0	M0	IIIC	90	Yes	Yes	Yes	16	1	No	train
77	Male	2012	8140/3: Adenocarcinoma, NOS	T3	N2	M0	IIIB	30	Yes	Yes	Yes	10	1	No	train
65	Male	2012	8490/3: Signet ring cell carcinoma	T4a	N3	M0	IIIC	155	Yes	Yes	Yes	93	0	No	train
64	Male	2012	8010/3: Carcinoma, NOS	T3	N2	M0	IIIB	40	No	Yes	Yes	9	1	No	train
85	Female	2012	8140/3: Adenocarcinoma, NOS	T2	N0	M0	IIA	35	No	Yes	Yes	24	1	No	train
82	Male	2012	8140/3: Adenocarcinoma, NOS	T1b	N2	M0	IIIA	30	Yes	Yes	Yes	31	1	No	train
80	Male	2012	8140/3: Adenocarcinoma, NOS	T1a	N0	M0	IA	22	Yes	No	No	15	1	No	train
52	Male	2012	8140/3: Adenocarcinoma, NOS	T1b	N0	M0	IA	4	Yes	No	No	10	1	No	train
74	Male	2012	8490/3: Signet ring cell carcinoma	T3	N3	M0	IIIC	30	Yes	No	Yes	32	1	No	train
61	Male	2014	8140/3: Adenocarcinoma, NOS	T3	N0	M0	IIB	50	Yes	Yes	Yes	64	0	Yes	train
54	Male	2012	8140/3: Adenocarcinoma, NOS	T3	N1	M1	IV	40	No	Yes	Yes	10	1	No	train
67	Male	2012	8140/3: Adenocarcinoma, NOS	T3	N1	M0	IIIA	70	Yes	No	Yes	7	1	No	train
71	Female	2012	8140/3: Adenocarcinoma, NOS	T3	N2	M0	IIIB	103	Yes	No	No	1	1	No	train
66	Male	2012	8140/3: Adenocarcinoma, NOS	T2	N0	M1	IV	23	No	Yes	Yes	7	1	No	train
71	Male	2012	8255/3: Adenocarcinoma with mixed subtypes	T3	N0	M1	IV	40	No	No	Yes	8	1	No	train
50	Male	2012	8140/3: Adenocarcinoma, NOS	T1	N0	M1	IV	47	No	No	Yes	1	1	No	train
79	Male	2012	8255/3: Adenocarcinoma with mixed subtypes	T3	N0	M0	IIB	17	Yes	Yes	Yes	89	0	No	train
54	Male	2012	8490/3: Signet ring cell carcinoma	T3	N1	M0	IIIA	40	Yes	No	Yes	20	1	No	train
61	Male	2012	8140/3: Adenocarcinoma, NOS	T3	N1	M1	IV	40	No	No	Yes	33	1	No	train
36	Male	2012	8140/3: Adenocarcinoma, NOS	T4b	N1	M0	IIIC	43	No	No	No	2	1	No	train
31	Male	2012	8140/3: Adenocarcinoma, NOS	T3	N1	M0	IIIA	39	Yes	Yes	Yes	52	1	No	train
52	Male	2011	8140/3: Adenocarcinoma, NOS	T3	N1	M0	IIIA	45	Yes	No	No	39	1	Yes	train
65	Male	2012	8490/3: Signet ring cell carcinoma	T3	N0	M1	IV	20	No	Yes	No	1	1	Yes	train
53	Female	2012	8936/3: Gastrointestinal stromal sarcoma	T1	N0	M0	IA	10	Yes	No	No	61	0	No	train
75	Male	2012	8140/3: Adenocarcinoma, NOS	T1a	N0	M0	IA	70	Yes	No	No	86	0	No	train
84	Male	2012	8140/3: Adenocarcinoma, NOS	T2	N0	M0	IB	109	No	Yes	Yes	73	1	No	train
68	Male	2012	8490/3: Signet ring cell carcinoma	T2	N1	M0	IIB	70	No	Yes	Yes	9	1	Yes	train
48	Male	2012	8490/3: Signet ring cell carcinoma	T3	N1	M0	IIIA	35	Yes	No	Yes	84	0	No	train
71	Female	2012	8140/3: Adenocarcinoma, NOS	T1	N0	M0	IB	37	No	No	No	1	0	No	train
74	Male	2013	8140/3: Adenocarcinoma, NOS	T3	N0	M0	IIB	41	Yes	Yes	Yes	83	0	No	train
58	Male	2013	8140/3: Adenocarcinoma, NOS	T3	N2	M1	IV	50	No	Yes	Yes	18	1	No	train
60	Male	2013	8140/3: Adenocarcinoma, NOS	T3	N0	M0	IIB	26	Yes	No	No	16	1	No	train
44	Male	2013	8490/3: Signet ring cell carcinoma	T1	N1	M1	IV	15	No	Yes	Yes	9	1	No	train
83	Male	2013	8140/3: Adenocarcinoma, NOS	T2	N0	M0	IB	12	No	Yes	No	18	1	No	train
88	Male	2012	8140/3: Adenocarcinoma, NOS	T1	N2	M0	IIIA	40	No	Yes	No	16	1	No	train
72	Male	2013	8140/3: Adenocarcinoma, NOS	T2	N1	M0	IIB	40	Yes	Yes	Yes	12	1	No	train
69	Male	2013	8140/3: Adenocarcinoma, NOS	T1b	N0	M0	IA	45	Yes	No	Yes	81	0	No	train
63	Male	2013	8490/3: Signet ring cell carcinoma	T2	N1	M1	IV	40	Yes	No	Yes	20	1	No	train
77	Female	2013	8140/3: Adenocarcinoma, NOS	T1	N0	M1	IV	30	No	No	No	1	1	No	train
83	Male	2013	8140/3: Adenocarcinoma, NOS	T1b	N0	M0	IB	10	Yes	No	No	37	1	No	train
71	Male	2013	8140/3: Adenocarcinoma, NOS	T3	N1	M0	IIIA	70	Yes	Yes	Yes	23	1	No	train
51	Male	2013	8140/3: Adenocarcinoma, NOS	T3	N1	M0	IIIA	50	Yes	Yes	Yes	39	1	No	train
70	Male	2013	8140/3: Adenocarcinoma, NOS	T1b	N1	M0	IIB	15	Yes	No	Yes	39	1	No	train
70	Male	2013	8140/3: Adenocarcinoma, NOS	T3	N1	M0	IIIA	30	Yes	Yes	Yes	6	1	No	train
82	Male	2013	8140/3: Adenocarcinoma, NOS	T4	N0	M0	IIIA	50	No	No	Yes	9	1	No	train
70	Male	2013	8140/3: Adenocarcinoma, NOS	T3	N2	M0	IIIB	75	Yes	Yes	Yes	46	1	No	train
55	Male	2013	8480/3: Mucinous adenocarcinoma	T3	N2	M0	IIIB	60	No	No	Yes	9	1	No	train
86	Male	2013	8140/3: Adenocarcinoma, NOS	T3	N0	M0	IIB	40	No	Yes	No	1	1	No	train
33	Female	2013	8246/3: Neuroendocrine carcinoma, NOS	T2	N1	M1	IV	57	No	No	Yes	7	1	No	train
75	Female	2013	8140/3: Adenocarcinoma, NOS	T3	N2	M1	IV	50	No	No	Yes	7	1	No	train
69	Male	2013	8140/3: Adenocarcinoma, NOS	T1b	N0	M0	IA	25	Yes	No	No	77	0	No	train
68	Male	2013	8490/3: Signet ring cell carcinoma	T1a	N0	M0	IB	10	Yes	No	No	35	0	No	train
71	Male	2013	8936/3: Gastrointestinal stromal sarcoma	T3	N0	M0	IB	53	Yes	No	No	76	0	No	train
63	Male	2013	8140/3: Adenocarcinoma, NOS	T2	N0	M0	IB	19	Yes	Yes	No	12	1	No	train
79	Male	2013	8140/3: Adenocarcinoma, NOS	T1	N1	M1	IV	20	No	No	No	1	1	No	train
74	Male	2013	8490/3: Signet ring cell carcinoma	T1	N0	M1	IV	25	No	No	No	1	1	No	train
70	Male	2014	8490/3: Signet ring cell carcinoma	T3	N0	M0	IIB	27	Yes	Yes	Yes	71	0	No	train
56	Male	2014	8490/3: Signet ring cell carcinoma	T2	N1	M0	IIB	78	No	Yes	Yes	7	1	No	train
68	Male	2014	8140/3: Adenocarcinoma, NOS	T2	N0	M0	IB	30	Yes	Yes	Yes	59	0	No	train
63	Male	2013	8490/3: Signet ring cell carcinoma	T3	N2	M0	IIIB	25	Yes	Yes	Yes	29	1	No	train
86	Male	2014	8140/3: Adenocarcinoma, NOS	T1	N0	M0	IA	30	No	Yes	Yes	21	1	No	train
78	Male	2014	8140/3: Adenocarcinoma, NOS	T1b	N0	M0	IA	12	Yes	No	No	58	1	No	train
62	Male	2014	8140/3: Adenocarcinoma, NOS	T2	N1	M0	IIB	20	Yes	Yes	Yes	70	0	No	train
55	Male	2014	8144/3: Adenocarcinoma, intestinal type	T1a	N0	M0	IA	24	Yes	No	No	69	0	No	train
66	Female	2014	8140/3: Adenocarcinoma, NOS	T3	N1	M0	IIIA	30	Yes	Yes	Yes	9	1	No	train
90	Male	2014	8140/3: Adenocarcinoma, NOS	T1	N1	M1	IV	32	No	Yes	No	1	1	No	train
54	Male	2014	8140/3: Adenocarcinoma, NOS	T1	N3	M1	IV	50	No	No	Yes	4	1	No	train
81	Male	2014	8140/3: Adenocarcinoma, NOS	T1	N0	M0	IA	76	No	Yes	Yes	1	1	Yes	train
64	Male	2014	8144/3: Adenocarcinoma, intestinal type	T3	N2	M0	IIIB	24	Yes	Yes	Yes	37	1	No	train
84	Female	2014	8140/3: Adenocarcinoma, NOS	T3	N0	M0	IIB	35	No	Yes	Yes	13	1	No	train
50	Female	2014	8140/3: Adenocarcinoma, NOS	T3	N1	M0	IIIA	18	Yes	Yes	Yes	65	0	No	train
77	Male	2014	8936/3: Gastrointestinal stromal sarcoma	T2	N0	M0	IA	30	Yes	No	No	66	0	No	train
24	Male	2014	8140/3: Adenocarcinoma, NOS	T3	N3	M1	IV	57	No	Yes	Yes	24	1	No	train
74	Female	2014	8140/3: Adenocarcinoma, NOS	T3	N1	M0	IIIA	40	Yes	No	Yes	31	1	No	train
75	Male	2014	8246/3: Neuroendocrine carcinoma, NOS	T2	N1	M1	IV	40	No	No	No	2	1	No	train
74	Male	2013	8936/3: Gastrointestinal stromal sarcoma	T1	N0	M0	IA	20	Yes	No	No	79	0	No	train
78	Female	2014	8140/3: Adenocarcinoma, NOS	T3	N1	M0	IIIA	30	Yes	Yes	Yes	13	1	No	train
67	Male	2014	8140/3: Adenocarcinoma, NOS	T3	N1	M0	IIIA	40	No	Yes	Yes	9	1	No	train
60	Male	2014	8490/3: Signet ring cell carcinoma	T4a	N3	M0	IIIC	35	Yes	No	Yes	9	1	No	train
30	Female	2014	8140/3: Adenocarcinoma, NOS	T3	N1	M1	IV	120	No	No	Yes	22	1	No	train
74	Male	2014	8140/3: Adenocarcinoma, NOS	T3	N0	M0	IIB	20	Yes	Yes	Yes	62	0	No	train
40	Male	2014	8140/3: Adenocarcinoma, NOS	T3	N1	M0	IIIA	57	Yes	Yes	Yes	61	0	No	train
67	Male	2014	8140/3: Adenocarcinoma, NOS	T3	N1	M0	IIIA	40	Yes	Yes	Yes	62	0	No	train
60	Male	2014	8490/3: Signet ring cell carcinoma	T2	N1	M0	IIB	20	Yes	Yes	Yes	63	0	No	train
67	Male	2015	8140/3: Adenocarcinoma, NOS	T3	N1	M0	IIIA	50	Yes	Yes	Yes	26	1	Yes	test
66	Male	2014	8140/3: Adenocarcinoma, NOS	T3	N0	M0	IIB	80	Yes	Yes	Yes	60	0	No	train
80	Male	2014	8144/3: Adenocarcinoma, intestinal type	T4a	N3	M0	IIIC	80	Yes	No	Yes	14	1	No	train
48	Male	2014	8140/3: Adenocarcinoma, NOS	T1b	N1	M1	IV	22	No	Yes	Yes	5	1	No	train
58	Female	2015	8140/3: Adenocarcinoma, NOS	T2	N1	M0	IIB	20	No	No	No	17	1	No	test
59	Male	2015	8144/3: Adenocarcinoma, intestinal type	T1b	N0	M0	IA	25	Yes	No	No	59	0	No	test
71	Male	2015	8140/3: Adenocarcinoma, NOS	T3	N1	M0	IIIA	60	Yes	Yes	Yes	39	1	No	test
60	Male	2015	8140/3: Adenocarcinoma, NOS	T3	N0	M0	IIB	7	No	Yes	Yes	6	1	No	test
77	Male	2015	8140/3: Adenocarcinoma, NOS	T3	N2	M0	IIIB	51	Yes	No	Yes	57	0	No	test
57	Male	2015	8140/3: Adenocarcinoma, NOS	T3	N2	M1	IV	50	No	Yes	Yes	13	1	No	test
59	Male	2015	8140/3: Adenocarcinoma, NOS	T1a	N1	M1	IV	15	No	No	Yes	9	1	No	test
69	Male	2015	8140/3: Adenocarcinoma, NOS	T1a	N1	M1	IV	50	No	Yes	Yes	5	1	No	test
62	Male	2015	8140/3: Adenocarcinoma, NOS	T3	N2	M0	IIIB	38	Yes	Yes	Yes	57	0	No	test
67	Male	2014	8244/3: Mixed adenoneuroendocrine carcinoma (ICD-O-3 update)	T2	N0	M0	IIA	20	Yes	Yes	Yes	60	0	No	train
67	Male	2015	8140/3: Adenocarcinoma, NOS	T1b	N0	M0	IB	32	Yes	No	No	30	1	Yes	test
74	Male	2015	8144/3: Adenocarcinoma, intestinal type	T2	N0	M0	IIA	29	Yes	Yes	No	27	1	No	test
73	Male	2015	8140/3: Adenocarcinoma, NOS	T3	N3	M0	IIIC	50	No	Yes	Yes	9	1	No	test
56	Male	2015	8070/3: Squamous cell carcinoma, NOS	T1	N1	M1	IV	30	No	No	Yes	2	1	No	test
40	Male	2015	8140/3: Adenocarcinoma, NOS	T3	N1	M0	IIIA	29	No	Yes	Yes	43	0	No	test
59	Female	2015	8490/3: Signet ring cell carcinoma	T3	N1	M0	IIIA	26	Yes	No	Yes	22	1	No	test
71	Male	2015	8140/3: Adenocarcinoma, NOS	T3	N0	M0	IIB	45	Yes	Yes	Yes	15	1	No	test
67	Male	2015	8140/3: Adenocarcinoma, NOS	T1b	N1	M0	IIB	4	Yes	Yes	Yes	51	0	No	test
62	Male	2015	8140/3: Adenocarcinoma, NOS	T3	N0	M0	IIB	100	Yes	Yes	Yes	18	1	No	test
49	Male	2015	8140/3: Adenocarcinoma, NOS	T3	N2	M1	IV	35	Yes	Yes	No	7	1	No	test
57	Male	2015	8140/3: Adenocarcinoma, NOS	T4b	N1	M1	IV	60	No	Yes	No	2	1	No	test
61	Female	2015	8140/3: Adenocarcinoma, NOS	T2	N0	M0	IB	15	Yes	No	No	50	0	Yes	test
63	Male	2015	8140/3: Adenocarcinoma, NOS	T2	N2	M0	IIIA	6	No	No	No	38	1	No	test
79	Male	2015	8010/3: Carcinoma, NOS	T3	N1	M1	IV	18	No	No	No	2	1	No	test
52	Male	2012	8140/3: Adenocarcinoma, NOS	T3	N2	M0	IIIB	65	No	No	Yes	78	0	Yes	train
86	Male	2011	8140/3: Adenocarcinoma, NOS	T1	N0	M0	IA	25	No	No	No	1	1	Yes	train
87	Female	2010	8140/3: Adenocarcinoma, NOS	T3	N1	M1	IV	40	No	No	No	2	1	Yes	train
81	Male	2015	8140/3: Adenocarcinoma, NOS	T4a	N1	M0	IIIC	70	No	No	No	51	0	Yes	test
71	Female	2015	8144/3: Adenocarcinoma, intestinal type	T1a	N0	M0	IA	18	Yes	No	No	48	0	Yes	test
79	Male	2015	8490/3: Signet ring cell carcinoma	T3	N1	M0	IIIA	10	Yes	Yes	Yes	12	1	Yes	test
77	Female	2013	8140/3: Adenocarcinoma, NOS	T3	N1	M0	IIIA	64	Yes	No	Yes	5	1	Yes	train
70	Female	2014	8490/3: Signet ring cell carcinoma	T3	N2	M0	IIIB	20	Yes	Yes	Yes	7	1	Yes	train
64	Female	2015	8140/3: Adenocarcinoma, NOS	T3	N3	M1	IV	78	Yes	No	Yes	19	1	Yes	test
86	Male	2014	8140/3: Adenocarcinoma, NOS	T4a	N3	M0	IIIC	30	Yes	No	No	65	0	Yes	train
90	Male	2014	8140/3: Adenocarcinoma, NOS	T1a	N0	M0	IB	50	No	Yes	Yes	2	1	Yes	train
75	Male	2012	8140/3: Adenocarcinoma, NOS	T3	N2	M0	IIIB	18	Yes	Yes	Yes	23	1	Yes	train
80	Female	2013	8140/3: Adenocarcinoma, NOS	T3	N2	M0	IIIB	50	No	Yes	Yes	24	1	Yes	train
71	Male	2013	8255/3: Adenocarcinoma with mixed subtypes	T3	N2	M0	IIIB	70	Yes	No	No	6	1	Yes	train
78	Female	2010	8490/3: Signet ring cell carcinoma	T2	N0	M0	IIA	15	Yes	No	Yes	114	0	Yes	train
67	Male	2013	8490/3: Signet ring cell carcinoma	T3	N1	M0	IIIA	40	No	Yes	Yes	2	1	Yes	train
67	Male	2015	8140/3: Adenocarcinoma, NOS	T3	N0	M0	IIB	15	Yes	No	No	54	0	Yes	test
88	Male	2014	8140/3: Adenocarcinoma, NOS	T1	N0	M0	IA	40	No	Yes	No	19	1	Yes	train
81	Female	2015	8490/3: Signet ring cell carcinoma	T4b	N3	M0	IIIC	50	Yes	No	No	8	1	Yes	test
84	Male	2013	8140/3: Adenocarcinoma, NOS	T2	N0	M0	IIA	5	Yes	No	No	59	1	Yes	train
71	Male	2014	8490/3: Signet ring cell carcinoma	T4a	N0	M0	IIIA	60	Yes	No	Yes	69	0	Yes	train
52	Male	2015	8140/3: Adenocarcinoma, NOS	T3	N0	M0	IIB	50	Yes	Yes	Yes	53	0	Yes	test
72	Male	2014	8140/3: Adenocarcinoma, NOS	T1b	N0	M1	IV	35	No	Yes	Yes	18	1	Yes	train
79	Female	2014	8140/3: Adenocarcinoma, NOS	T3	N0	M0	IIB	40	No	Yes	Yes	3	1	Yes	train
77	Male	2012	8140/3: Adenocarcinoma, NOS	T1	N0	M1	IV	80	No	No	Yes	4	1	Yes	train
64	Female	2011	8140/3: Adenocarcinoma, NOS	T1b	N0	M0	IB	15	Yes	No	No	98	0	Yes	train
70	Male	2015	8140/3: Adenocarcinoma, NOS	T1a	N0	M0	IA	9	Yes	No	No	56	0	Yes	test
70	Male	2014	8140/3: Adenocarcinoma, NOS	T2	N0	M1	IV	30	No	No	Yes	62	0	Yes	train
77	Male	2013	8140/3: Adenocarcinoma, NOS	T1	N0	M0	IA	30	No	No	No	16	1	Yes	train
85	Male	2014	8140/3: Adenocarcinoma, NOS	T2	N1	M0	IIB	20	No	Yes	Yes	15	1	Yes	train
78	Male	2010	8140/3: Adenocarcinoma, NOS	T3	N3	M0	IIIC	55	Yes	No	No	4	1	Yes	train
61	Male	2010	8140/3: Adenocarcinoma, NOS	T3	N1	M0	IIIA	12	Yes	Yes	Yes	26	1	Yes	train
69	Male	2013	8246/3: Neuroendocrine carcinoma, NOS	T2	N1	M1	IV	72	Yes	No	Yes	51	1	Yes	train
81	Male	2013	8480/3: Mucinous adenocarcinoma	T3	N1	M0	IIIA	113	Yes	No	No	18	1	Yes	train
83	Male	2015	8140/3: Adenocarcinoma, NOS	T3	N0	M0	IIB	20	No	Yes	Yes	57	0	Yes	test
71	Male	2012	8140/3: Adenocarcinoma, NOS	T1a	N0	M1	IV	80	No	No	Yes	2	1	Yes	train
89	Male	2010	8144/3: Adenocarcinoma, intestinal type	T1a	N0	M0	IA	20	Yes	No	No	86	1	Yes	train
93	Male	2013	8140/3: Adenocarcinoma, NOS	T3	N2	M0	IIIB	48	Yes	No	No	8	1	Yes	train
71	Female	2015	8140/3: Adenocarcinoma, NOS	T1a	N0	M0	IB	2	Yes	No	No	55	0	Yes	test
62	Female	2010	8490/3: Signet ring cell carcinoma	T2	N1	M1	IV	40	Yes	Yes	No	18	1	Yes	train
80	Male	2011	8010/3: Carcinoma, NOS	T3	N0	M1	IV	40	No	No	No	3	1	Yes	train
80	Male	2014	8144/3: Adenocarcinoma, intestinal type	T1b	N0	M0	IA	70	Yes	No	No	1	1	Yes	train
84	Male	2011	8140/3: Adenocarcinoma, NOS	T1	N0	M1	IV	50	No	No	Yes	5	1	Yes	train
64	Male	2012	8140/3: Adenocarcinoma, NOS	T1	N1	M1	IV	50	No	No	Yes	9	1	Yes	train
67	Male	2011	8140/3: Adenocarcinoma, NOS	T1b	N0	M0	IA	20	Yes	No	No	96	0	Yes	train
71	Male	2015	8140/3: Adenocarcinoma, NOS	T3	N3	M1	IV	42	No	Yes	Yes	14	1	Yes	test
76	Male	2011	8140/3: Adenocarcinoma, NOS	T1a	N0	M1	IV	60	No	No	Yes	24	1	Yes	train
82	Male	2013	8140/3: Adenocarcinoma, NOS	T1a	N0	M0	IA	10	No	No	No	77	0	Yes	train
48	Male	2013	8144/3: Adenocarcinoma, intestinal type	T3	N0	M0	IIB	35	Yes	No	Yes	75	0	Yes	train
86	Male	2015	8010/3: Carcinoma, NOS	T1a	N0	M0	IA	100	No	No	No	13	1	Yes	test
69	Male	2015	8140/3: Adenocarcinoma, NOS	T3	N0	M0	IIB	90	Yes	No	No	7	1	Yes	test
90	Female	2010	8140/3: Adenocarcinoma, NOS	T1	N0	M0	IB	50	No	No	No	1	1	Yes	train
94	Male	2012	8144/3: Adenocarcinoma, intestinal type	T1a	N0	M0	IA	30	No	No	No	12	1	No	train
51	Female	2011	8240/3: Carcinoid tumor, NOS	T1	N0	M0	I	6	Yes	No	No	96	0	Yes	train
66	Female	2015	8490/3: Signet ring cell carcinoma	T4a	N3	M0	IIIC	95	Yes	No	Yes	14	1	Yes	test
94	Female	2011	8140/3: Adenocarcinoma, NOS	T1a	N0	M0	IA	62	Yes	No	No	66	1	Yes	train
71	Male	2012	8140/3: Adenocarcinoma, NOS	T3	N1	M0	IIIA	18	No	Yes	Yes	92	0	Yes	train
78	Male	2013	8140/3: Adenocarcinoma, NOS	T1b	N1	M0	IIB	24	Yes	No	No	21	1	Yes	train
77	Male	2014	8140/3: Adenocarcinoma, NOS	T3	N3	M0	IIIC	40	Yes	No	Yes	40	1	Yes	train
79	Male	2010	8140/3: Adenocarcinoma, NOS	T3	N1	M1	IV	30	No	No	Yes	8	1	Yes	train
82	Male	2014	8140/3: Adenocarcinoma, NOS	T2	N1	M1	IV	70	Yes	No	No	9	1	Yes	train
70	Female	2011	8936/3: Gastrointestinal stromal sarcoma	T2	N0	M1	IV	32	No	No	No	100	0	Yes	train
80	Male	2012	8140/3: Adenocarcinoma, NOS	T3	N3	M0	IIIC	40	Yes	No	No	5	1	Yes	train
71	Male	2010	8140/3: Adenocarcinoma, NOS	T3	N2	M0	IIIB	72	Yes	Yes	Yes	4	1	Yes	train
73	Male	2014	8140/3: Adenocarcinoma, NOS	T3	N1	M0	IIIA	50	Yes	Yes	Yes	66	0	Yes	train
61	Male	2013	8140/3: Adenocarcinoma, NOS	T1b	N0	M0	IA	21	No	No	No	30	1	Yes	train
84	Male	2014	8140/3: Adenocarcinoma, NOS	T3	N1	M0	IIIA	38	No	Yes	Yes	8	1	Yes	train
68	Male	2013	8140/3: Adenocarcinoma, NOS	T3	N2	M0	IIIB	80	No	Yes	Yes	30	1	Yes	train
[truncated: 3,372 more rows]

## Sheet: SEER data
site	time	status
Cardia	14	1
Body of stomach	1	1
Body of stomach	8	1
Cardia	62	1
Cardia	1	1
Fundus of stomach	6	1
Overlapping lesion of stomach	94	0
Cardia	118	0
Lesser curvature of stomach	1	1
Gastric antrum	4	1
Cardia	1	1
Overlapping lesion of stomach	56	1
Fundus of stomach	112	0
Lesser curvature of stomach	12	1
Pylorus	14	1
Cardia	12	1
Gastric antrum	107	0
Pylorus	26	1
Body of stomach	8	1
Fundus of stomach	77	0
Cardia	14	1
Lesser curvature of stomach	8	1
Body of stomach	1	1
Greater curvature of stomach	16	1
Cardia	5	1
Gastric antrum	20	1
Body of stomach	33	1
Lesser curvature of stomach	4	1
Cardia	56	0
Body of stomach	1	1
Cardia	4	1
Lesser curvature of stomach	28	1
Fundus of stomach	1	1
Fundus of stomach	16	1
Gastric antrum	12	1
Cardia	10	1
Cardia	11	1
Gastric antrum	16	1
Cardia	15	1
Gastric antrum	90	0
Body of stomach	1	1
Cardia	8	1
Cardia	70	0
Overlapping lesion of stomach	8	1
Lesser curvature of stomach	1	1
Cardia	103	0
Cardia	1	1
Cardia	3	1
Lesser curvature of stomach	17	1
Body of stomach	4	1
Cardia	1	1
Gastric antrum	82	0
Cardia	2	1
Gastric antrum	15	1
Lesser curvature of stomach	8	1
Greater curvature of stomach	44	1
Body of stomach	59	0
Greater curvature of stomach	85	0
Lesser curvature of stomach	1	1
Cardia	56	0
Lesser curvature of stomach	2	1
Gastric antrum	1	1
Body of stomach	7	1
Cardia	105	0
Cardia	1	1
Cardia	12	1
Cardia	25	1
Overlapping lesion of stomach	2	1
Body of stomach	8	1
Gastric antrum	1	1
Greater curvature of stomach	104	0
Pylorus	42	1
Body of stomach	77	1
Gastric antrum	119	0
Gastric antrum	46	1
Lesser curvature of stomach	89	0
Cardia	5	1
Greater curvature of stomach	64	1
Cardia	77	0
Lesser curvature of stomach	3	1
Greater curvature of stomach	106	0
Cardia	11	1
Gastric antrum	71	0
Body of stomach	67	0
Cardia	8	1
Cardia	1	1
Lesser curvature of stomach	19	1
Body of stomach	45	1
Body of stomach	1	1
Body of stomach	1	1
Cardia	15	1
Gastric antrum	6	1
Body of stomach	1	1
Fundus of stomach	84	0
Fundus of stomach	83	0
Cardia	119	0
Gastric antrum	31	1
Overlapping lesion of stomach	1	1
Overlapping lesion of stomach	1	1
Fundus of stomach	57	0
Greater curvature of stomach	35	1
Cardia	5	1
Cardia	20	1
Cardia	65	1
Body of stomach	114	0
Cardia	1	1
Body of stomach	35	0
Lesser curvature of stomach	7	1
Cardia	1	1
Gastric antrum	4	1
Overlapping lesion of stomach	2	1
Cardia	13	1
Overlapping lesion of stomach	16	1
Greater curvature of stomach	102	1
Cardia	21	1
Fundus of stomach	1	1
Fundus of stomach	1	1
Gastric antrum	111	1
Fundus of stomach	85	0
Overlapping lesion of stomach	64	0
Gastric antrum	5	1
Fundus of stomach	5	1
Greater curvature of stomach	6	1
Cardia	1	1
Cardia	6	1
Body of stomach	2	1
Gastric antrum	23	1
Gastric antrum	6	0
Lesser curvature of stomach	6	1
Cardia	115	0
Cardia	6	1
Gastric antrum	114	0
Cardia	1	1
Gastric antrum	8	1
Gastric antrum	2	1
Body of stomach	18	1
Cardia	82	1
Cardia	9	1
Gastric antrum	1	1
Lesser curvature of stomach	94	0
Body of stomach	1	1
Overlapping lesion of stomach	8	1
Overlapping lesion of stomach	17	1
Overlapping lesion of stomach	1	1
Body of stomach	73	0
Pylorus	1	1
Overlapping lesion of stomach	10	1
Cardia	58	0
Fundus of stomach	48	1
Cardia	30	1
Lesser curvature of stomach	111	0
Gastric antrum	2	1
Lesser curvature of stomach	63	0
Gastric antrum	5	1
Body of stomach	27	1
Gastric antrum	69	0
Body of stomach	105	0
Gastric antrum	1	1
Cardia	72	0
Cardia	5	1
Cardia	104	0
Overlapping lesion of stomach	10	1
Fundus of stomach	2	1
Body of stomach	13	1
Body of stomach	53	1
Cardia	4	1
Cardia	16	1
Body of stomach	22	1
Gastric antrum	66	0
Body of stomach	68	0
Gastric antrum	70	1
Cardia	1	1
Lesser curvature of stomach	1	1
Overlapping lesion of stomach	85	0
Cardia	22	1
Greater curvature of stomach	82	0
Cardia	31	1
Fundus of stomach	30	1
Gastric antrum	119	0
Gastric antrum	57	0
Gastric antrum	10	1
Fundus of stomach	10	1
Body of stomach	14	1
Lesser curvature of stomach	12	1
Overlapping lesion of stomach	16	1
Cardia	27	1
Greater curvature of stomach	33	1
Gastric antrum	96	0
Cardia	25	1
Gastric antrum	4	1
Gastric antrum	1	1
Body of stomach	63	0
Cardia	13	1
Cardia	76	0
Gastric antrum	52	1
Lesser curvature of stomach	79	0
Gastric antrum	107	0
Pylorus	6	1
Cardia	27	1
Cardia	8	1
Cardia	9	1
Cardia	20	1
Cardia	58	1
Overlapping lesion of stomach	70	1
Body of stomach	68	0
Cardia	5	1
Lesser curvature of stomach	7	1
Body of stomach	26	1
Gastric antrum	3	1
Body of stomach	1	1
Body of stomach	1	1
Cardia	21	1
Cardia	18	1
Pylorus	1	1
Lesser curvature of stomach	14	1
Cardia	2	1
Body of stomach	1	1
Lesser curvature of stomach	15	1
Greater curvature of stomach	34	1
Lesser curvature of stomach	16	1
Cardia	43	1
Lesser curvature of stomach	19	1
Cardia	7	1
Cardia	42	1
Gastric antrum	1	1
Body of stomach	4	1
Gastric antrum	1	1
Greater curvature of stomach	89	0
Cardia	11	1
Greater curvature of stomach	6	1
Gastric antrum	96	0
Fundus of stomach	5	1
Cardia	38	1
Greater curvature of stomach	29	1
Fundus of stomach	8	1
Cardia	82	0
Cardia	1	1
Body of stomach	51	0
Lesser curvature of stomach	2	1
Gastric antrum	70	1
Gastric antrum	96	0
Fundus of stomach	1	1
Cardia	12	1
Overlapping lesion of stomach	12	1
Gastric antrum	113	0
Lesser curvature of stomach	117	0
Lesser curvature of stomach	5	1
Lesser curvature of stomach	41	1
Cardia	2	1
Gastric antrum	2	1
Body of stomach	8	1
Body of stomach	46	1
Body of stomach	1	1
Cardia	57	1
Cardia	116	0
Greater curvature of stomach	10	1
Cardia	2	1
Greater curvature of stomach	36	0
Cardia	1	1
Lesser curvature of stomach	19	1
Cardia	11	1
Overlapping lesion of stomach	12	1
Cardia	1	1
Overlapping lesion of stomach	9	1
Fundus of stomach	114	0
Cardia	14	1
Greater curvature of stomach	1	1
Fundus of stomach	11	1
Gastric antrum	1	0
Lesser curvature of stomach	5	1
Greater curvature of stomach	11	1
Lesser curvature of stomach	15	1
Pylorus	20	1
Greater curvature of stomach	115	0
Gastric antrum	1	1
Overlapping lesion of stomach	115	0
Gastric antrum	2	1
Cardia	10	1
Overlapping lesion of stomach	104	1
Lesser curvature of stomach	118	0
Body of stomach	21	1
Cardia	11	1
Body of stomach	1	1
Cardia	17	0
Cardia	21	1
Gastric antrum	16	1
Cardia	22	1
Cardia	10	1
Cardia	114	0
Body of stomach	39	1
Cardia	3	1
Gastric antrum	5	1
Fundus of stomach	118	0
Greater curvature of stomach	117	0
Cardia	12	1
Cardia	8	1
Cardia	43	1
Gastric antrum	3	1
Body of stomach	2	1
Overlapping lesion of stomach	64	1
Body of stomach	1	1
Gastric antrum	109	1
Cardia	115	0
Gastric antrum	1	1
Gastric antrum	4	1
Cardia	1	1
Lesser curvature of stomach	35	1
Body of stomach	9	1
Body of stomach	96	1
Pylorus	117	0
Body of stomach	4	1
Fundus of stomach	1	1
Cardia	100	0
Gastric antrum	19	1
Gastric antrum	46	1
Cardia	3	1
Gastric antrum	2	1
Cardia	8	1
Body of stomach	113	0
Cardia	4	1
Cardia	63	1
Body of stomach	4	1
Gastric antrum	10	1
Pylorus	2	1
Lesser curvature of stomach	116	0
Cardia	4	1
Cardia	2	1
Fundus of stomach	19	1
Cardia	3	1
Gastric antrum	1	1
Body of stomach	1	1
Gastric antrum	7	1
Body of stomach	49	1
Lesser curvature of stomach	56	0
Cardia	10	1
Cardia	109	0
Greater curvature of stomach	112	0
Gastric antrum	2	1
Body of stomach	10	1
Gastric antrum	2	1
Gastric antrum	51	1
Overlapping lesion of stomach	2	1
Greater curvature of stomach	119	0
Cardia	9	1
Body of stomach	17	1
Cardia	1	1
Gastric antrum	27	1
Cardia	15	1
Body of stomach	1	1
Lesser curvature of stomach	115	0
Pylorus	2	1
Cardia	37	1
Cardia	16	1
Gastric antrum	8	1
Lesser curvature of stomach	117	0
Lesser curvature of stomach	28	1
Cardia	1	1
Cardia	114	0
Cardia	3	1
Greater curvature of stomach	16	1
Body of stomach	1	1
Gastric antrum	35	1
Greater curvature of stomach	1	1
Cardia	9	1
Body of stomach	1	1
Body of stomach	9	1
Greater curvature of stomach	1	1
Gastric antrum	117	0
Gastric antrum	63	1
Cardia	26	1
Lesser curvature of stomach	113	0
Lesser curvature of stomach	1	1
Fundus of stomach	86	1
Cardia	48	1
Fundus of stomach	109	0
Lesser curvature of stomach	1	1
Cardia	4	1
Gastric antrum	13	1
Lesser curvature of stomach	111	0
Cardia	5	1
Overlapping lesion of stomach	12	1
Greater curvature of stomach	4	1
Greater curvature of stomach	109	0
Cardia	1	1
Cardia	1	1
Cardia	6	1
Gastric antrum	17	1
Gastric antrum	3	1
Lesser curvature of stomach	3	1
Lesser curvature of stomach	109	0
Cardia	20	1
Lesser curvature of stomach	99	0
Greater curvature of stomach	10	1
Fundus of stomach	80	1
Gastric antrum	7	1
Gastric antrum	49	1
Body of stomach	24	1
Body of stomach	40	1
Cardia	12	1
Lesser curvature of stomach	13	1
Cardia	2	1
Body of stomach	83	1
Fundus of stomach	5	1
Gastric antrum	111	0
Gastric antrum	1	1
Pylorus	1	1
Lesser curvature of stomach	109	0
Greater curvature of stomach	1	0
Overlapping lesion of stomach	1	1
Gastric antrum	3	1
Fundus of stomach	14	1
Gastric antrum	2	1
Lesser curvature of stomach	7	1
Cardia	1	1
Body of stomach	115	0
Cardia	5	1
Greater curvature of stomach	3	1
Gastric antrum	109	0
Gastric antrum	109	0
Greater curvature of stomach	1	1
Body of stomach	18	1
Gastric antrum	28	1
Overlapping lesion of stomach	51	0
Cardia	110	0
Body of stomach	1	1
Gastric antrum	7	1
Gastric antrum	22	1
Greater curvature of stomach	5	1
Cardia	15	1
Gastric antrum	1	1
Gastric antrum	110	0
Gastric antrum	108	0
Cardia	14	1
Cardia	92	0
Cardia	3	1
Gastric antrum	118	0
Gastric antrum	1	1
Lesser curvature of stomach	40	1
Lesser curvature of stomach	108	0
Lesser curvature of stomach	41	1
Overlapping lesion of stomach	1	1
Body of stomach	15	1
Gastric antrum	48	1
Gastric antrum	21	1
Gastric antrum	2	1
Gastric antrum	98	1
Gastric antrum	27	0
Body of stomach	1	1
Gastric antrum	5	1
Lesser curvature of stomach	87	1
Cardia	58	1
Overlapping lesion of stomach	13	1
Lesser curvature of stomach	43	1
Fundus of stomach	107	0
Cardia	9	1
Fundus of stomach	3	1
Gastric antrum	31	1
Gastric antrum	2	1
Lesser curvature of stomach	115	0
Cardia	3	1
Gastric antrum	12	1
Gastric antrum	30	1
Gastric antrum	105	0
Cardia	22	1
Body of stomach	1	1
Gastric antrum	107	0
Greater curvature of stomach	24	1
Cardia	17	1
Cardia	4	1
Pylorus	43	1
Overlapping lesion of stomach	6	1
Greater curvature of stomach	5	1
Gastric antrum	1	1
Gastric antrum	19	1
Cardia	110	0
Cardia	1	1
Cardia	6	1
Body of stomach	1	1
Gastric antrum	5	1
Body of stomach	68	0
Fundus of stomach	14	1
Gastric antrum	1	1
Fundus of stomach	106	0
Gastric antrum	4	1
Gastric antrum	11	1
Overlapping lesion of stomach	2	1
Cardia	5	1
Cardia	35	1
Fundus of stomach	73	1
Greater curvature of stomach	17	1
Cardia	2	1
Gastric antrum	7	1
Cardia	23	1
Gastric antrum	12	1
Cardia	26	1
Lesser curvature of stomach	17	1
Cardia	14	1
Pylorus	27	1
Body of stomach	7	1
Overlapping lesion of stomach	7	1
Gastric antrum	1	1
Cardia	20	1
Cardia	8	1
Cardia	2	1
Cardia	1	1
Cardia	4	1
Cardia	10	1
Cardia	22	1
Body of stomach	22	1
Greater curvature of stomach	15	1
Body of stomach	61	0
Cardia	10	1
Greater curvature of stomach	12	1
Cardia	111	0
Fundus of stomach	6	1
Overlapping lesion of stomach	30	1
Gastric antrum	13	1
Body of stomach	1	1
Gastric antrum	1	0
Cardia	14	1
Overlapping lesion of stomach	1	1
Pylorus	28	1
Cardia	82	0
Cardia	1	1
Gastric antrum	3	1
Greater curvature of stomach	61	1
Body of stomach	66	0
Cardia	28	1
Pylorus	13	1
Cardia	1	1
Body of stomach	1	1
Gastric antrum	26	1
Gastric antrum	8	1
Overlapping lesion of stomach	1	1
Body of stomach	105	0
Gastric antrum	7	1
Overlapping lesion of stomach	5	1
Gastric antrum	103	0
Lesser curvature of stomach	105	0
Gastric antrum	12	0
Cardia	15	1
Cardia	9	1
Gastric antrum	105	0
Overlapping lesion of stomach	70	0
Gastric antrum	29	1
Cardia	95	0
Overlapping lesion of stomach	21	1
Body of stomach	16	0
Overlapping lesion of stomach	9	1
Fundus of stomach	102	0
Cardia	9	1
Pylorus	12	1
Gastric antrum	6	1
Greater curvature of stomach	18	1
Cardia	53	1
Gastric antrum	3	1
Cardia	109	0
Overlapping lesion of stomach	17	1
Gastric antrum	103	0
Body of stomach	10	1
Cardia	17	1
Fundus of stomach	25	1
Cardia	1	1
Lesser curvature of stomach	2	0
Cardia	22	1
Greater curvature of stomach	100	0
Cardia	17	1
Gastric antrum	10	1
Body of stomach	13	1
Cardia	3	1
Gastric antrum	1	1
Fundus of stomach	1	1
Gastric antrum	84	0
Cardia	9	1
Cardia	6	1
Overlapping lesion of stomach	8	1
Gastric antrum	82	0
Pylorus	1	1
Body of stomach	29	1
Gastric antrum	13	1
Overlapping lesion of stomach	11	1
Gastric antrum	2	1
Gastric antrum	1	1
Cardia	2	1
Fundus of stomach	1	1
Body of stomach	1	1
Cardia	77	1
Cardia	102	0
Cardia	19	1
Cardia	4	1
Fundus of stomach	1	1
Overlapping lesion of stomach	23	1
Lesser curvature of stomach	2	1
Gastric antrum	4	1
Gastric antrum	1	1
Overlapping lesion of stomach	101	0
Cardia	2	1
Lesser curvature of stomach	103	0
Fundus of stomach	106	0
Cardia	10	1
Cardia	69	1
Overlapping lesion of stomach	20	1
Fundus of stomach	15	0
Cardia	4	1
Gastric antrum	28	1
Cardia	1	1
Gastric antrum	52	1
Fundus of stomach	3	1
Cardia	9	1
Cardia	18	1
Body of stomach	101	0
Gastric antrum	29	1
Gastric antrum	29	1
Gastric antrum	8	1
Gastric antrum	53	1
Fundus of stomach	23	1
Cardia	7	1
Cardia	11	1
Cardia	15	1
Cardia	83	1
Lesser curvature of stomach	104	0
Cardia	100	0
Body of stomach	7	1
Cardia	70	1
Overlapping lesion of stomach	103	0
Cardia	2	1
Fundus of stomach	9	1
Greater curvature of stomach	1	1
Cardia	15	1
Lesser curvature of stomach	102	1
Fundus of stomach	18	1
Overlapping lesion of stomach	12	1
Gastric antrum	70	0
Overlapping lesion of stomach	7	1
Gastric antrum	12	1
Cardia	4	1
Gastric antrum	2	1
Lesser curvature of stomach	10	1
Body of stomach	49	1
Fundus of stomach	11	1
Cardia	4	1
Cardia	1	1
Cardia	3	1
Lesser curvature of stomach	42	0
Overlapping lesion of stomach	9	1
Greater curvature of stomach	1	1
Lesser curvature of stomach	7	1
Pylorus	1	1
Gastric antrum	2	1
Fundus of stomach	103	0
Lesser curvature of stomach	2	0
Overlapping lesion of stomach	2	1
Body of stomach	102	0
Lesser curvature of stomach	90	0
Cardia	2	1
Gastric antrum	99	0
Cardia	8	1
Gastric antrum	2	1
Gastric antrum	30	1
Cardia	68	1
Gastric antrum	100	0
Cardia	17	1
Cardia	13	1
Body of stomach	101	0
Cardia	24	1
Lesser curvature of stomach	1	1
Pylorus	100	0
Cardia	10	1
Fundus of stomach	3	1
Cardia	4	1
Cardia	51	1
Gastric antrum	98	0
Cardia	97	0
Cardia	20	1
Cardia	7	1
Gastric antrum	32	1
Cardia	24	1
Greater curvature of stomach	12	1
Cardia	14	1
Cardia	12	1
Cardia	99	0
Cardia	40	1
Body of stomach	8	1
Body of stomach	17	1
Lesser curvature of stomach	102	0
Cardia	17	1
Body of stomach	4	1
Gastric antrum	6	1
Body of stomach	3	1
Gastric antrum	15	1
Fundus of stomach	1	1
Gastric antrum	26	1
Body of stomach	108	0
Body of stomach	12	1
Gastric antrum	4	1
Gastric antrum	55	0
Cardia	13	0
Cardia	6	1
Fundus of stomach	100	0
Overlapping lesion of stomach	14	1
Gastric antrum	2	1
Overlapping lesion of stomach	23	1
Gastric antrum	23	1
Gastric antrum	100	0
Fundus of stomach	9	1
Cardia	73	0
Gastric antrum	27	1
Cardia	5	1
Cardia	3	1
Gastric antrum	25	1
Cardia	16	1
Gastric antrum	98	0
Gastric antrum	2	1
Body of stomach	9	1
Overlapping lesion of stomach	9	1
Cardia	6	0
Fundus of stomach	105	0
Gastric antrum	2	1
Overlapping lesion of stomach	3	1
Gastric antrum	10	1
Cardia	100	0
Lesser curvature of stomach	8	1
Overlapping lesion of stomach	29	1
Gastric antrum	1	1
Overlapping lesion of stomach	1	1
Cardia	100	0
Cardia	72	1
Cardia	12	1
Cardia	6	1
Gastric antrum	6	1
Gastric antrum	76	0
Gastric antrum	10	1
Cardia	35	1
Cardia	4	1
Cardia	1	1
Gastric antrum	97	0
Cardia	100	0
Overlapping lesion of stomach	15	1
Cardia	30	1
Overlapping lesion of stomach	1	1
Cardia	99	0
Cardia	100	0
Cardia	1	1
Gastric antrum	4	1
Cardia	101	0
Cardia	15	1
Cardia	101	0
Cardia	6	1
Cardia	100	0
Body of stomach	9	1
Fundus of stomach	96	0
Greater curvature of stomach	41	1
Cardia	60	1
Cardia	17	1
Cardia	6	1
Lesser curvature of stomach	96	0
Gastric antrum	66	0
Cardia	13	1
Gastric antrum	17	1
Gastric antrum	6	1
Cardia	23	1
Gastric antrum	100	0
Gastric antrum	64	1
Cardia	1	1
Lesser curvature of stomach	11	1
Overlapping lesion of stomach	5	1
Fundus of stomach	6	1
Cardia	94	0
Gastric antrum	33	1
Lesser curvature of stomach	96	0
Lesser curvature of stomach	2	1
Cardia	95	0
Cardia	3	1
Gastric antrum	3	1
Greater curvature of stomach	7	1
Overlapping lesion of stomach	1	1
Overlapping lesion of stomach	1	1
Gastric antrum	10	1
Fundus of stomach	1	0
Lesser curvature of stomach	45	0
Gastric antrum	12	1
Cardia	16	1
Lesser curvature of stomach	48	1
Overlapping lesion of stomach	105	1
Gastric antrum	5	1
Gastric antrum	12	1
Fundus of stomach	36	1
Cardia	18	1
Lesser curvature of stomach	1	1
Cardia	6	1
Lesser curvature of stomach	16	1
Lesser curvature of stomach	21	1
Cardia	35	1
Gastric antrum	6	1
Lesser curvature of stomach	82	1
Lesser curvature of stomach	2	1
Overlapping lesion of stomach	93	0
Gastric antrum	2	1
Body of stomach	94	0
Lesser curvature of stomach	95	0
Fundus of stomach	3	1
Body of stomach	1	1
Cardia	1	1
Cardia	20	1
Gastric antrum	72	0
Greater curvature of stomach	13	1
Cardia	43	1
Overlapping lesion of stomach	93	0
Cardia	1	1
Gastric antrum	5	1
Gastric antrum	45	1
Lesser curvature of stomach	88	0
Lesser curvature of stomach	15	1
Cardia	25	1
Cardia	5	1
Gastric antrum	43	1
Cardia	1	1
Greater curvature of stomach	1	1
Cardia	9	1
Gastric antrum	1	1
Gastric antrum	1	1
Body of stomach	34	1
Body of stomach	3	1
Cardia	92	0
Lesser curvature of stomach	8	1
Lesser curvature of stomach	70	0
Gastric antrum	2	1
Cardia	2	1
Gastric antrum	2	1
Cardia	43	1
Gastric antrum	1	1
Fundus of stomach	96	0
Cardia	1	0
Gastric antrum	4	1
Lesser curvature of stomach	11	0
Greater curvature of stomach	96	0
Gastric antrum	35	1
Gastric antrum	3	1
Gastric antrum	3	1
Overlapping lesion of stomach	11	1
Lesser curvature of stomach	51	1
Cardia	91	0
Gastric antrum	9	1
Pylorus	85	1
Gastric antrum	9	1
Gastric antrum	1	1
Gastric antrum	92	0
Cardia	14	1
Fundus of stomach	16	1
Gastric antrum	8	1
Gastric antrum	18	1
Cardia	3	1
Cardia	93	0
Overlapping lesion of stomach	9	1
Gastric antrum	9	1
Body of stomach	23	1
Greater curvature of stomach	7	1
Lesser curvature of stomach	60	1
Pylorus	2	1
Gastric antrum	91	0
Lesser curvature of stomach	10	1
Body of stomach	112	0
Greater curvature of stomach	93	0
Cardia	1	1
Pylorus	5	0
Greater curvature of stomach	74	0
Cardia	1	1
Body of stomach	93	0
Fundus of stomach	19	1
Lesser curvature of stomach	11	1
Lesser curvature of stomach	25	1
Gastric antrum	83	1
Greater curvature of stomach	1	1
Body of stomach	6	1
Cardia	1	1
Fundus of stomach	90	0
Gastric antrum	1	0
Overlapping lesion of stomach	96	0
Lesser curvature of stomach	93	0
Gastric antrum	17	1
Gastric antrum	91	0
Gastric antrum	6	1
Gastric antrum	93	0
Greater curvature of stomach	1	1
Body of stomach	1	1
Gastric antrum	2	1
Body of stomach	90	0
Body of stomach	10	1
Body of stomach	20	1
Gastric antrum	63	0
Gastric antrum	15	1
Cardia	90	0
Overlapping lesion of stomach	11	1
Fundus of stomach	92	0
Gastric antrum	1	1
Cardia	19	1
Overlapping lesion of stomach	1	1
Body of stomach	8	1
Body of stomach	86	0
Greater curvature of stomach	2	1
Gastric antrum	84	0
Lesser curvature of stomach	27	0
Cardia	14	1
Gastric antrum	3	0
Lesser curvature of stomach	26	1
Cardia	14	1
Overlapping lesion of stomach	38	1
Fundus of stomach	1	1
Gastric antrum	78	1
Gastric antrum	94	0
Overlapping lesion of stomach	1	1
Fundus of stomach	65	1
Fundus of stomach	14	1
Fundus of stomach	34	1
Pylorus	93	0
Gastric antrum	32	1
Cardia	49	0
Cardia	88	0
Gastric antrum	9	1
Body of stomach	1	1
Body of stomach	88	0
Cardia	26	1
Cardia	9	0
Overlapping lesion of stomach	1	1
Gastric antrum	8	1
Overlapping lesion of stomach	5	1
Greater curvature of stomach	82	0
Cardia	23	1
Gastric antrum	2	1
Gastric antrum	30	1
Cardia	4	1
Cardia	90	0
Lesser curvature of stomach	1	1
Cardia	12	1
Overlapping lesion of stomach	11	1
Body of stomach	1	1
Body of stomach	84	0
Greater curvature of stomach	88	0
Cardia	67	1
Cardia	1	1
Pylorus	49	1
Cardia	92	0
Cardia	2	1
Pylorus	67	1
Body of stomach	3	1
Body of stomach	90	0
Gastric antrum	10	0
Cardia	8	1
Overlapping lesion of stomach	3	1
Gastric antrum	36	1
Cardia	22	1
Gastric antrum	5	1
Body of stomach	2	1
Overlapping lesion of stomach	14	1
Cardia	9	1
Cardia	85	0
Cardia	4	1
Cardia	1	1
Overlapping lesion of stomach	15	1
Overlapping lesion of stomach	1	1
Overlapping lesion of stomach	8	1
Cardia	86	0
Cardia	4	1
Body of stomach	16	1
Fundus of stomach	87	0
Cardia	90	0
Cardia	90	0
Cardia	46	1
Overlapping lesion of stomach	3	1
Cardia	24	1
Gastric antrum	101	0
Gastric antrum	13	1
Cardia	2	1
Cardia	1	1
Cardia	1	1
Body of stomach	12	1
Cardia	43	1
Fundus of stomach	13	1
Lesser curvature of stomach	11	1
Gastric antrum	7	1
Gastric antrum	37	1
Overlapping lesion of stomach	1	1
Cardia	85	0
Gastric antrum	18	1
Cardia	88	0
Lesser curvature of stomach	60	1
Overlapping lesion of stomach	28	1
Cardia	86	0
Lesser curvature of stomach	84	0
Cardia	9	1
Lesser curvature of stomach	1	1
Pylorus	92	0
Fundus of stomach	52	0
Overlapping lesion of stomach	5	1
Body of stomach	81	0
Body of stomach	32	1
Lesser curvature of stomach	34	1
Gastric antrum	12	1
Gastric antrum	8	1
Gastric antrum	15	1
Cardia	10	1
Body of stomach	11	1
Pylorus	5	1
Gastric antrum	19	1
Lesser curvature of stomach	13	1
Greater curvature of stomach	31	1
Lesser curvature of stomach	2	1
Overlapping lesion of stomach	2	1
Cardia	1	1
Cardia	92	0
Cardia	12	1
Fundus of stomach	52	1
Body of stomach	3	1
Cardia	9	1
Lesser curvature of stomach	3	1
Overlapping lesion of stomach	4	1
Lesser curvature of stomach	1	1
Overlapping lesion of stomach	1	1
Gastric antrum	1	1
Gastric antrum	9	1
Cardia	17	1
Fundus of stomach	3	1
Lesser curvature of stomach	45	1
Gastric antrum	9	1
Lesser curvature of stomach	14	1
Cardia	4	1
Lesser curvature of stomach	1	1
Cardia	86	0
Greater curvature of stomach	87	0
Cardia	8	1
Fundus of stomach	25	1
Overlapping lesion of stomach	69	1
Overlapping lesion of stomach	2	1
Cardia	4	1
Cardia	1	0
Lesser curvature of stomach	32	1
Greater curvature of stomach	2	1
Overlapping lesion of stomach	1	1
Body of stomach	45	1
Greater curvature of stomach	5	1
Cardia	6	1
Overlapping lesion of stomach	1	1
Fundus of stomach	74	1
Lesser curvature of stomach	19	1
Cardia	86	0
Greater curvature of stomach	30	1
Overlapping lesion of stomach	1	0
Cardia	23	1
Cardia	90	0
Cardia	36	1
Pylorus	1	1
Gastric antrum	7	1
Greater curvature of stomach	13	1
Cardia	84	0
Gastric antrum	1	1
Overlapping lesion of stomach	7	1
Lesser curvature of stomach	11	1
Lesser curvature of stomach	72	0
Cardia	13	1
Body of stomach	84	0
Pylorus	1	1
Cardia	1	1
Gastric antrum	3	0
Gastric antrum	3	1
Body of stomach	18	0
Gastric antrum	43	1
Greater curvature of stomach	106	0
Body of stomach	89	0
Lesser curvature of stomach	3	1
Greater curvature of stomach	1	1
Cardia	5	1
Gastric antrum	14	1
Lesser curvature of stomach	17	0
Body of stomach	86	0
Gastric antrum	71	0
Overlapping lesion of stomach	10	1
Cardia	16	1
Gastric antrum	33	1
Gastric antrum	76	1
Greater curvature of stomach	30	1
Lesser curvature of stomach	1	1
Cardia	1	1
Cardia	1	1
Cardia	71	0
Lesser curvature of stomach	9	1
Cardia	10	1
Cardia	1	1
Lesser curvature of stomach	18	1
Cardia	85	0
Cardia	46	1
Body of stomach	9	1
Lesser curvature of stomach	17	1
Body of stomach	84	0
Overlapping lesion of stomach	84	0
Body of stomach	83	0
Lesser curvature of stomach	5	1
Overlapping lesion of stomach	23	1
Lesser curvature of stomach	1	1
Lesser curvature of stomach	74	0
Lesser curvature of stomach	82	0
Gastric antrum	82	0
Fundus of stomach	83	0
Cardia	30	1
Gastric antrum	17	1
Cardia	64	1
Body of stomach	1	1
Greater curvature of stomach	83	0
Cardia	4	1
Body of stomach	1	1
Greater curvature of stomach	16	1
Cardia	37	1
Fundus of stomach	3	1
Cardia	16	1
Gastric antrum	84	0
Cardia	8	0
Cardia	82	0
Greater curvature of stomach	56	1
Cardia	81	0
Greater curvature of stomach	82	0
Gastric antrum	12	1
Cardia	1	1
Cardia	28	1
Cardia	31	1
Cardia	87	0
Gastric antrum	83	0
Greater curvature of stomach	81	0
Fundus of stomach	24	1
Overlapping lesion of stomach	7	1
Lesser curvature of stomach	11	1
Lesser curvature of stomach	80	0
Fundus of stomach	3	1
Cardia	1	1
Cardia	82	0
Cardia	25	0
Lesser curvature of stomach	5	1
Body of stomach	1	1
Body of stomach	12	1
Lesser curvature of stomach	4	1
Cardia	1	1
Lesser curvature of stomach	80	0
Cardia	2	1
Gastric antrum	7	1
Cardia	11	1
Cardia	1	1
Lesser curvature of stomach	2	1
Cardia	1	1
Cardia	1	1
Lesser curvature of stomach	79	0
Cardia	8	1
Lesser curvature of stomach	82	0
Gastric antrum	53	1
Cardia	5	1
Gastric antrum	2	1
Cardia	1	1
Overlapping lesion of stomach	1	1
Overlapping lesion of stomach	1	1
Cardia	17	1
Cardia	22	1
Body of stomach	1	1
Gastric antrum	3	1
Cardia	80	0
Cardia	8	1
Cardia	32	1
Cardia	6	1
Gastric antrum	1	1
Body of stomach	39	1
Gastric antrum	15	1
Cardia	23	1
Cardia	4	1
Cardia	3	1
Body of stomach	24	1
Overlapping lesion of stomach	4	1
Greater curvature of stomach	80	0
Fundus of stomach	21	1
Cardia	15	1
Gastric antrum	27	1
Lesser curvature of stomach	25	1
Lesser curvature of stomach	61	1
Greater curvature of stomach	79	0
Gastric antrum	2	1
Body of stomach	79	0
Cardia	78	0
Cardia	10	1
Lesser curvature of stomach	21	1
Overlapping lesion of stomach	29	1
Cardia	76	0
Cardia	6	1
Gastric antrum	6	0
Lesser curvature of stomach	60	1
Cardia	13	1
Gastric antrum	6	1
Fundus of stomach	10	1
Greater curvature of stomach	4	1
Cardia	27	1
Lesser curvature of stomach	79	0
Pylorus	1	1
Cardia	1	1
Gastric antrum	2	1
Pylorus	62	1
Fundus of stomach	24	1
Gastric antrum	18	1
Lesser curvature of stomach	33	1
Pylorus	5	1
Gastric antrum	5	1
Body of stomach	77	0
Gastric antrum	3	1
Cardia	35	1
Lesser curvature of stomach	1	1
Gastric antrum	1	1
Fundus of stomach	78	0
Cardia	5	1
Lesser curvature of stomach	1	1
Gastric antrum	16	1
Cardia	14	1
Overlapping lesion of stomach	37	1
Greater curvature of stomach	5	1
Gastric antrum	12	1
Lesser curvature of stomach	76	0
Cardia	4	1
Body of stomach	55	1
Cardia	78	0
Lesser curvature of stomach	1	0
Body of stomach	74	0
Body of stomach	77	0
Gastric antrum	23	1
Cardia	1	1
Overlapping lesion of stomach	1	1
Gastric antrum	3	1
Overlapping lesion of stomach	3	1
Overlapping lesion of stomach	10	1
Cardia	9	1
Lesser curvature of stomach	10	0
Overlapping lesion of stomach	29	1
Fundus of stomach	74	0
Gastric antrum	3	1
Gastric antrum	13	1
Body of stomach	75	0
Lesser curvature of stomach	75	0
Body of stomach	35	1
Body of stomach	25	1
Cardia	14	1
Lesser curvature of stomach	5	1
Lesser curvature of stomach	11	1
Body of stomach	4	1
Cardia	7	1
Pylorus	1	1
Greater curvature of stomach	13	1
Gastric antrum	1	1
Gastric antrum	10	1
Cardia	76	0
Cardia	25	1
Body of stomach	15	1
Body of stomach	15	1
Cardia	27	1
Gastric antrum	3	1
Lesser curvature of stomach	75	0
Gastric antrum	54	1
Overlapping lesion of stomach	4	1
Cardia	51	1
Overlapping lesion of stomach	2	1
Gastric antrum	7	1
Greater curvature of stomach	69	0
Gastric antrum	73	0
Pylorus	31	1
Cardia	28	1
Fundus of stomach	7	1
Cardia	5	1
Cardia	75	0
Cardia	6	1
Greater curvature of stomach	8	1
Body of stomach	1	0
Gastric antrum	16	1
Cardia	11	1
Body of stomach	56	0
Cardia	4	1
Body of stomach	1	1
Gastric antrum	22	1
Fundus of stomach	36	1
Cardia	14	1
Cardia	72	0
Cardia	44	1
Body of stomach	73	0
Gastric antrum	73	0
Gastric antrum	73	0
Gastric antrum	56	1
Body of stomach	1	1
Greater curvature of stomach	42	1
Fundus of stomach	1	1
Cardia	6	1
Overlapping lesion of stomach	23	1
Cardia	14	1
Cardia	75	0
Cardia	19	1
Cardia	74	0
Lesser curvature of stomach	44	1
Lesser curvature of stomach	1	1
Gastric antrum	3	1
Cardia	10	1
Gastric antrum	29	1
Gastric antrum	74	0
Gastric antrum	5	1
Cardia	73	0
Overlapping lesion of stomach	21	1
Overlapping lesion of stomach	6	1
Cardia	11	1
Overlapping lesion of stomach	75	0
Lesser curvature of stomach	71	1
Pylorus	1	1
Cardia	70	0
Greater curvature of stomach	12	0
Fundus of stomach	28	0
Body of stomach	4	1
Gastric antrum	72	0
Lesser curvature of stomach	72	0
Lesser curvature of stomach	3	1
Lesser curvature of stomach	1	1
Gastric antrum	3	1
Cardia	6	1
Gastric antrum	1	1
Lesser curvature of stomach	33	1
Body of stomach	66	1
Greater curvature of stomach	10	1
Cardia	70	0
Cardia	5	0
Cardia	6	1
Cardia	6	1
Cardia	10	1
Cardia	7	1
Gastric antrum	38	1
Greater curvature of stomach	15	1
Body of stomach	93	0
Gastric antrum	31	1
Pylorus	1	1
Body of stomach	15	1
Body of stomach	1	1
Cardia	26	1
Body of stomach	68	1
Gastric antrum	72	0
Overlapping lesion of stomach	2	1
Gastric antrum	71	0
Gastric antrum	3	1
Overlapping lesion of stomach	19	1
Body of stomach	71	0
Gastric antrum	10	1
Cardia	6	1
Lesser curvature of stomach	24	1
Overlapping lesion of stomach	3	1
Overlapping lesion of stomach	21	1
Cardia	40	1
Lesser curvature of stomach	7	1
Cardia	41	1
Lesser curvature of stomach	6	1
Fundus of stomach	2	1
Cardia	71	0
Cardia	36	1
Body of stomach	70	0
Gastric antrum	1	1
Cardia	8	1
Lesser curvature of stomach	34	1
Gastric antrum	69	0
Cardia	70	0
Lesser curvature of stomach	52	1
Lesser curvature of stomach	10	1
Gastric antrum	9	1
Overlapping lesion of stomach	29	1
Fundus of stomach	1	1
Cardia	7	1
Cardia	25	1
Lesser curvature of stomach	12	1
Gastric antrum	70	0
Body of stomach	72	0
Lesser curvature of stomach	2	1
Cardia	12	1
Gastric antrum	1	0
Cardia	7	1
Cardia	8	1
Gastric antrum	60	1
Overlapping lesion of stomach	2	1
Gastric antrum	42	1
Cardia	23	1
Overlapping lesion of stomach	14	1
Cardia	1	1
Pylorus	69	0
Gastric antrum	1	1
Gastric antrum	13	0
Cardia	22	1
Body of stomach	38	1
Cardia	52	1
Cardia	29	1
Body of stomach	17	1
Gastric antrum	40	1
Gastric antrum	69	0
Cardia	67	0
Cardia	8	1
Cardia	67	0
Overlapping lesion of stomach	21	1
Cardia	3	1
Gastric antrum	2	1
Lesser curvature of stomach	6	1
Body of stomach	39	1
Gastric antrum	29	1
Cardia	45	1
Gastric antrum	11	1
Gastric antrum	64	0
Overlapping lesion of stomach	54	1
Cardia	35	1
Cardia	10	1
Lesser curvature of stomach	1	1
Lesser curvature of stomach	69	0
Cardia	17	1
Overlapping lesion of stomach	1	1
Gastric antrum	2	1
Fundus of stomach	27	1
Greater curvature of stomach	40	0
Cardia	2	1
Fundus of stomach	70	0
Body of stomach	68	0
Cardia	68	0
Cardia	9	1
Cardia	48	1
Cardia	66	0
Gastric antrum	21	1
Gastric antrum	68	0
Gastric antrum	14	1
Cardia	28	1
Gastric antrum	63	1
Gastric antrum	1	1
Body of stomach	6	0
Overlapping lesion of stomach	1	1
Gastric antrum	1	1
Pylorus	5	1
Lesser curvature of stomach	25	1
Fundus of stomach	4	1
Cardia	4	1
Pylorus	7	1
Gastric antrum	67	0
Gastric antrum	7	1
Fundus of stomach	67	0
Overlapping lesion of stomach	4	1
Body of stomach	27	1
Lesser curvature of stomach	31	1
Fundus of stomach	7	1
Gastric antrum	68	0
Lesser curvature of stomach	68	0
Lesser curvature of stomach	47	1
Cardia	64	0
Gastric antrum	66	0
Cardia	64	0
Body of stomach	66	0
Cardia	66	0
Lesser curvature of stomach	11	1
Gastric antrum	25	1
Gastric antrum	1	1
Cardia	6	1
Cardia	21	1
Gastric antrum	23	1
Fundus of stomach	19	1
Body of stomach	67	0
Body of stomach	66	0
Fundus of stomach	45	1
Overlapping lesion of stomach	28	1
Cardia	4	1
Overlapping lesion of stomach	26	1
Cardia	3	1
Greater curvature of stomach	71	0
Cardia	3	1
Gastric antrum	21	1
Gastric antrum	10	1
Gastric antrum	7	1
Gastric antrum	65	0
Lesser curvature of stomach	5	0
Cardia	6	1
Body of stomach	1	1
Cardia	23	1
Body of stomach	37	1
Body of stomach	24	1
Body of stomach	8	1
Cardia	29	1
Body of stomach	7	1
Cardia	37	1
Cardia	73	0
Cardia	20	1
Overlapping lesion of stomach	3	1
Cardia	64	0
Fundus of stomach	63	0
Cardia	38	1
Body of stomach	65	0
Pylorus	19	1
Cardia	38	1
Body of stomach	1	1
Cardia	10	1
Body of stomach	64	0
Cardia	15	1
Lesser curvature of stomach	64	0
Body of stomach	64	0
Cardia	5	1
Cardia	52	0
Fundus of stomach	2	1
Body of stomach	21	1
Overlapping lesion of stomach	14	1
Gastric antrum	62	0
Overlapping lesion of stomach	15	1
Lesser curvature of stomach	1	1
Cardia	20	1
Cardia	23	1
Lesser curvature of stomach	62	0
Cardia	53	1
Cardia	14	1
Fundus of stomach	7	1
Pylorus	38	1
Gastric antrum	26	1
Cardia	5	1
Cardia	3	1
Greater curvature of stomach	1	1
Cardia	1	1
Overlapping lesion of stomach	1	0
Cardia	68	0
Cardia	8	1
Fundus of stomach	5	1
Lesser curvature of stomach	20	1
Overlapping lesion of stomach	19	1
Greater curvature of stomach	1	1
Body of stomach	10	1
Cardia	6	1
Greater curvature of stomach	18	1
Cardia	7	1
Overlapping lesion of stomach	61	0
Fundus of stomach	63	0
Cardia	18	1
Overlapping lesion of stomach	2	1
Gastric antrum	61	1
Gastric antrum	70	1
Cardia	23	1
Gastric antrum	61	0
Lesser curvature of stomach	63	0
Gastric antrum	9	1
Gastric antrum	62	0
Cardia	6	1
Cardia	61	0
Lesser curvature of stomach	44	1
Overlapping lesion of stomach	17	1
Overlapping lesion of stomach	5	1
Cardia	62	0
Cardia	46	0
Gastric antrum	9	1
Greater curvature of stomach	3	0
Gastric antrum	3	1
Cardia	22	1
Body of stomach	9	1
Gastric antrum	62	0
Cardia	16	1
Greater curvature of stomach	11	1
Lesser curvature of stomach	17	1
Body of stomach	61	0
Cardia	2	1
Lesser curvature of stomach	14	1
Gastric antrum	11	1
Overlapping lesion of stomach	2	1
Cardia	8	1
Fundus of stomach	62	0
Cardia	62	0
Greater curvature of stomach	9	1
Greater curvature of stomach	1	0
Pylorus	24	1
Fundus of stomach	52	1
Cardia	1	0
Body of stomach	60	0
Cardia	61	0
Fundus of stomach	1	1
Gastric antrum	61	0
Gastric antrum	1	1
Gastric antrum	34	1
Cardia	9	1
Cardia	14	1
Greater curvature of stomach	61	0
Cardia	52	0
Cardia	60	0
Cardia	2	1
Overlapping lesion of stomach	15	1
Greater curvature of stomach	14	1
Lesser curvature of stomach	60	0
Cardia	4	1
Body of stomach	2	1
Overlapping lesion of stomach	1	1
Cardia	63	0
Gastric antrum	4	1
Gastric antrum	1	1
Cardia	1	1
Body of stomach	1	1
Gastric antrum	60	0
Cardia	13	1
Gastric antrum	1	1
Cardia	2	1
Fundus of stomach	1	1
Lesser curvature of stomach	41	0
Lesser curvature of stomach	61	0
Gastric antrum	1	1
Overlapping lesion of stomach	1	1
Gastric antrum	1	1
Gastric antrum	60	0
Gastric antrum	60	0
Cardia	3	1
Pylorus	32	1
Cardia	58	0
Body of stomach	60	0
Greater curvature of stomach	58	1
Lesser curvature of stomach	1	1
Lesser curvature of stomach	11	1
Gastric antrum	58	0
Fundus of stomach	59	0
Overlapping lesion of stomach	12	1
Gastric antrum	22	1
Overlapping lesion of stomach	59	0
Gastric antrum	20	1
Cardia	1	1
Cardia	58	0
Gastric antrum	1	1
Gastric antrum	4	1
Gastric antrum	11	1
Cardia	60	0
Cardia	58	0
Cardia	59	0
Body of stomach	1	1
Cardia	30	1
Gastric antrum	2	1
Cardia	3	1
Fundus of stomach	14	1
Body of stomach	59	0
Greater curvature of stomach	1	1
Overlapping lesion of stomach	5	1
Cardia	3	1
Greater curvature of stomach	5	1
Gastric antrum	36	1
Body of stomach	13	1
Cardia	1	1
Cardia	42	1
Gastric antrum	1	1
Gastric antrum	32	1
Cardia	10	1
Gastric antrum	30	1
Lesser curvature of stomach	58	0
Greater curvature of stomach	17	1
Overlapping lesion of stomach	12	1
Body of stomach	57	0
Lesser curvature of stomach	58	0
Cardia	20	1
Cardia	34	1
Gastric antrum	45	1
Body of stomach	24	1
Cardia	25	0
Body of stomach	57	0
Cardia	19	1
Body of stomach	1	1
Lesser curvature of stomach	57	0
Cardia	1	1
Gastric antrum	16	1
Gastric antrum	57	0
Cardia	11	1
Gastric antrum	68	0
Fundus of stomach	4	1
Gastric antrum	55	0
Cardia	55	0
Cardia	56	0
Gastric antrum	57	0
Overlapping lesion of stomach	13	0
Gastric antrum	56	0
Body of stomach	42	1
Greater curvature of stomach	1	1
Pylorus	15	1
Gastric antrum	56	0
Body of stomach	57	0
Lesser curvature of stomach	32	1
Gastric antrum	56	0
Cardia	1	1
Body of stomach	1	1
Cardia	34	1
Gastric antrum	1	1
Gastric antrum	57	0
Body of stomach	32	0
Gastric antrum	3	1
Gastric antrum	22	1
Gastric antrum	58	0
Gastric antrum	6	1
Gastric antrum	55	1
Greater curvature of stomach	50	0
Overlapping lesion of stomach	57	0
Overlapping lesion of stomach	55	0
Body of stomach	22	0
Gastric antrum	7	1
Greater curvature of stomach	6	1
Cardia	21	1
Lesser curvature of stomach	27	1
Fundus of stomach	27	1
Cardia	2	1
Cardia	3	1
Gastric antrum	5	1
Overlapping lesion of stomach	20	1
Cardia	4	1
Gastric antrum	56	0
Greater curvature of stomach	55	0
Lesser curvature of stomach	4	1
Lesser curvature of stomach	1	1
Body of stomach	56	0
Cardia	4	1
Gastric antrum	2	0
Fundus of stomach	2	1
Body of stomach	50	1
Body of stomach	1	1
Gastric antrum	48	1
Gastric antrum	54	0
Overlapping lesion of stomach	2	1
Cardia	54	0
Greater curvature of stomach	64	0
Cardia	40	1
Lesser curvature of stomach	10	1
Gastric antrum	2	1
Overlapping lesion of stomach	2	1
Cardia	3	1
Gastric antrum	9	1
Overlapping lesion of stomach	51	0
Cardia	53	0
Greater curvature of stomach	17	1
Greater curvature of stomach	1	1
Gastric antrum	37	1
Fundus of stomach	40	0
Cardia	40	1
Fundus of stomach	4	1
Cardia	1	1
Gastric antrum	10	0
Gastric antrum	56	0
Cardia	1	1
Greater curvature of stomach	55	0
Body of stomach	5	1
Cardia	28	1
Body of stomach	9	1
Gastric antrum	1	1
Lesser curvature of stomach	36	1
Lesser curvature of stomach	1	1
Fundus of stomach	55	0
Cardia	15	1
Lesser curvature of stomach	9	0
Overlapping lesion of stomach	9	1
Gastric antrum	52	0
Body of stomach	38	0
Fundus of stomach	61	0
Gastric antrum	3	1
Gastric antrum	3	1
Cardia	2	1
Cardia	32	1
Cardia	12	1
Gastric antrum	22	1
Fundus of stomach	3	1
Cardia	7	0
Cardia	16	1
Body of stomach	2	1
Lesser curvature of stomach	10	1
Fundus of stomach	50	0
Greater curvature of stomach	2	1
Overlapping lesion of stomach	3	1
Cardia	51	0
Lesser curvature of stomach	51	1
Gastric antrum	8	1
Cardia	51	0
Overlapping lesion of stomach	6	1
Lesser curvature of stomach	52	0
Cardia	52	0
Cardia	4	1
Overlapping lesion of stomach	2	1
Cardia	2	1
Overlapping lesion of stomach	4	1
Fundus of stomach	14	1
Body of stomach	52	0
Cardia	54	0
Gastric antrum	2	1
Greater curvature of stomach	50	0
Cardia	9	1
Greater curvature of stomach	2	1
Cardia	10	1
Gastric antrum	51	0
Pylorus	5	1
Overlapping lesion of stomach	21	1
Gastric antrum	1	1
Lesser curvature of stomach	51	0
Cardia	12	1
Cardia	5	1
Cardia	2	1
Body of stomach	11	1
Body of stomach	50	0
Lesser curvature of stomach	12	0
Lesser curvature of stomach	13	1
Lesser curvature of stomach	1	1
Gastric antrum	4	1
Cardia	11	1
Cardia	6	1
Greater curvature of stomach	50	0
Greater curvature of stomach	50	0
Gastric antrum	4	1
Lesser curvature of stomach	21	0
Pylorus	50	0
Greater curvature of stomach	3	1
Gastric antrum	6	1
Greater curvature of stomach	52	0
Cardia	50	0
Lesser curvature of stomach	33	1
Lesser curvature of stomach	42	1
Cardia	2	1
Cardia	43	1
Cardia	1	1
Pylorus	18	1
Gastric antrum	10	1
Greater curvature of stomach	40	0
Gastric antrum	49	0
Overlapping lesion of stomach	2	1
Overlapping lesion of stomach	4	1
Lesser curvature of stomach	48	0
Lesser curvature of stomach	8	1
Greater curvature of stomach	1	1
Cardia	48	0
Gastric antrum	49	0
Gastric antrum	3	0
Body of stomach	48	0
Lesser curvature of stomach	18	0
Gastric antrum	48	0
Cardia	44	1
Gastric antrum	48	0
Cardia	2	1
Pylorus	10	1
Overlapping lesion of stomach	20	1
Cardia	1	1
Body of stomach	10	1
Overlapping lesion of stomach	48	0
Cardia	48	0
Body of stomach	27	1
Gastric antrum	1	1
Fundus of stomach	48	0
Overlapping lesion of stomach	8	1
Gastric antrum	4	1
Body of stomach	48	0
Gastric antrum	48	0
Gastric antrum	8	1
Lesser curvature of stomach	48	0
Fundus of stomach	58	0
Pylorus	50	0
Gastric antrum	1	1
Gastric antrum	48	0
Lesser curvature of stomach	49	0
Gastric antrum	15	1
Greater curvature of stomach	49	0
Cardia	23	1
Lesser curvature of stomach	6	1
Cardia	10	1
Gastric antrum	28	1
Cardia	49	0
Cardia	49	0
Fundus of stomach	1	0
Greater curvature of stomach	48	0
Body of stomach	48	0
Gastric antrum	2	1
Fundus of stomach	60	0
Gastric antrum	9	1
Cardia	6	1
Gastric antrum	21	1
Body of stomach	1	1
Cardia	51	0
Gastric antrum	1	1
Body of stomach	55	0
Greater curvature of stomach	1	1
Body of stomach	58	0
Lesser curvature of stomach	33	0
Overlapping lesion of stomach	9	1
Body of stomach	54	1
Body of stomach	17	1
Gastric antrum	2	1
Cardia	1	1
Cardia	22	0
Overlapping lesion of stomach	80	0
Fundus of stomach	64	1
Gastric antrum	61	0
Lesser curvature of stomach	75	0
Lesser curvature of stomach	53	0
Body of stomach	58	0
Cardia	1	1
Lesser curvature of stomach	1	1
Overlapping lesion of stomach	8	1
Greater curvature of stomach	4	1
Gastric antrum	67	1
Body of stomach	98	0
Fundus of stomach	4	1
Cardia	55	0
Gastric antrum	64	1
Greater curvature of stomach	119	0
Fundus of stomach	25	1
Fundus of stomach	85	0
Cardia	15	1
Cardia	4	1
Gastric antrum	7	1
Gastric antrum	72	1
Cardia	8	1
Gastric antrum	1	1
Overlapping lesion of stomach	68	0
Greater curvature of stomach	8	1
Gastric antrum	79	0
Greater curvature of stomach	26	1
Cardia	17	1
Overlapping lesion of stomach	83	0
Gastric antrum	2	1
Cardia	17	1
Gastric antrum	82	0
Gastric antrum	19	1
Overlapping lesion of stomach	119	0
Cardia	6	1
Overlapping lesion of stomach	69	1
Gastric antrum	9	1
Cardia	3	1
Cardia	33	1
Cardia	1	1
Body of stomach	1	1
Cardia	43	1
Body of stomach	1	1
Gastric antrum	48	0
Overlapping lesion of stomach	2	1
Cardia	1	1
Gastric antrum	4	1
Gastric antrum	105	1
Cardia	56	1
Lesser curvature of stomach	11	1
Body of stomach	28	1
Cardia	6	1
Cardia	8	1
Body of stomach	93	0
Cardia	18	1
Fundus of stomach	58	1
Greater curvature of stomach	1	1
Cardia	96	0
Gastric antrum	8	1
Fundus of stomach	31	1
Cardia	94	0
Body of stomach	88	0
Overlapping lesion of stomach	3	1
Greater curvature of stomach	7	1
Cardia	1	1
Cardia	58	1
Cardia	5	1
Greater curvature of stomach	88	0
Fundus of stomach	119	0
Body of stomach	1	1
Body of stomach	4	1
Cardia	15	1
Pylorus	1	1
Cardia	6	1
Fundus of stomach	39	1
Greater curvature of stomach	111	0
Gastric antrum	10	1
Gastric antrum	61	0
Greater curvature of stomach	1	1
Cardia	1	1
Greater curvature of stomach	1	1
Greater curvature of stomach	2	1
Lesser curvature of stomach	110	0
Cardia	31	1
Lesser curvature of stomach	2	1
Gastric antrum	3	1
Cardia	5	1
Overlapping lesion of stomach	1	1
Cardia	1	1
Cardia	23	1
Body of stomach	6	1
Gastric antrum	2	1
Body of stomach	96	0
Greater curvature of stomach	2	1
Cardia	1	1
Gastric antrum	77	0
Cardia	1	1
Gastric antrum	50	0
Cardia	10	1
Cardia	22	1
Cardia	1	1
Pylorus	21	1
Greater curvature of stomach	14	1
Gastric antrum	58	0
Cardia	90	0
Overlapping lesion of stomach	5	1
Cardia	8	1
Overlapping lesion of stomach	95	0
Body of stomach	82	1
Lesser curvature of stomach	56	1
Gastric antrum	65	0
Cardia	66	0
Cardia	15	1
Gastric antrum	1	1
Cardia	4	1
Gastric antrum	1	1
Cardia	32	1
Gastric antrum	38	1
Greater curvature of stomach	16	1
Gastric antrum	48	0
Gastric antrum	8	1
Gastric antrum	26	1
Greater curvature of stomach	50	1
[truncated: 29,398 more rows]

## Sheet: China data
site	time	status
Body of stomach	15	1
Gastric antrum	17	1
Gastric antrum	10	1
Gastric antrum	10	1
Gastric antrum	60	0
Cardia	37	1
Gastric antrum	60	0
Gastric antrum	10	1
Gastric antrum	60	0
Gastric antrum	30	1
Gastric antrum	38	1
Gastric antrum	38	1
Body of stomach	42	1
Gastric antrum	30	1
Gastric antrum	50	1
Gastric antrum	48	1
Gastric antrum	60	0
Gastric antrum	39	1
Gastric antrum	58	1
Cardia	32	1
Gastric antrum	39	1
Cardia	18	1
Gastric antrum	23	1
Body of stomach	2	1
Gastric antrum	31	1
Fundus of stomach	60	0
Gastric antrum	51	1
Cardia	60	0
Gastric antrum	43	1
Gastric antrum	60	0
Cardia	39	1
Cardia	56	1
Gastric antrum	36	1
Gastric antrum	58	1
Gastric antrum	60	0
Gastric antrum	25	1
Gastric antrum	31	1
Gastric antrum	23	1
Gastric antrum	40	1
Gastric antrum	60	0
Gastric antrum	30	1
Gastric antrum	16	1
Gastric antrum	60	0
Gastric antrum	60	0
Gastric antrum	11	1
Gastric antrum	26	1
Gastric antrum	42	1
Gastric antrum	18	1
Gastric antrum	60	0
Gastric antrum	28	1
Gastric antrum	60	0
Gastric antrum	27	1
Cardia	60	0
Gastric antrum	20	1
Body of stomach	47	1
Gastric antrum	60	0
Gastric antrum	39	1
Gastric antrum	39	1
Gastric antrum	35	1
Cardia	11	1
Lesser curvature of stomach	60	0
Body of stomach	11	1
Cardia	60	0
Cardia	12	1
Gastric antrum	9	1
Gastric antrum	31	1
Gastric antrum	13	1
Gastric antrum	38	1
Gastric antrum	60	0
Body of stomach	60	0
Gastric antrum	60	0
Gastric antrum	60	0
Cardia	11	1
Body of stomach	12	1
Gastric antrum	27	1
Body of stomach	11	1
Body of stomach	41	1
Gastric antrum	60	0
Body of stomach	60	0
Gastric antrum	60	0
Body of stomach	32	1
Gastric antrum	13	1
Gastric antrum	60	0
Body of stomach	60	0
Gastric antrum	39	1
Cardia	60	0
Gastric antrum	3	1
Cardia	1	1
Cardia	60	0
Body of stomach	26	1
Body of stomach	27	1
Overlapping lesion of stomach	33	1
Gastric antrum	21	1
Gastric antrum	45	1
Gastric antrum	4	1
Gastric antrum	60	0
Cardia	60	0
Body of stomach	78	1
Gastric antrum	24	1
Gastric antrum	108	0
Fundus of stomach	6	1
Gastric antrum	3	1
Gastric antrum	107	0
Cardia	9	1
Greater curvature of stomach	2	1
Fundus of stomach	9	1
Gastric antrum	107	0
Greater curvature of stomach	63	1
Cardia	1	1
Gastric antrum	8	1
Gastric antrum	74	1
Lesser curvature of stomach	12	1
Lesser curvature of stomach	22	1
Overlapping lesion of stomach	16	1
Cardia	19	1
Gastric antrum	55	1
Greater curvature of stomach	23	1
Gastric antrum	8	1
Cardia	17	1
Gastric antrum	17	1
Gastric antrum	102	0
Overlapping lesion of stomach	20	1
Lesser curvature of stomach	50	1
Cardia	4	1
Pylorus	101	0
Body of stomach	22	1
Gastric antrum	12	1
Gastric antrum	101	0
Gastric antrum	17	1
Gastric antrum	23	1
Lesser curvature of stomach	17	1
Gastric antrum	65	1
Gastric antrum	17	1
Gastric antrum	85	1
Overlapping lesion of stomach	3	1
Greater curvature of stomach	9	1
Gastric antrum	100	0
Cardia	100	0
Lesser curvature of stomach	100	0
Gastric antrum	36	1
Cardia	100	0
Overlapping lesion of stomach	15	1
Lesser curvature of stomach	22	1
Gastric antrum	28	1
Gastric antrum	7	1
Gastric antrum	3	1
Gastric antrum	100	0
Lesser curvature of stomach	100	0
Body of stomach	48	1
Gastric antrum	38	1
Cardia	99	0
Gastric antrum	99	0
Gastric antrum	99	0
Overlapping lesion of stomach	99	0
Gastric antrum	53	1
Lesser curvature of stomach	99	0
Gastric antrum	34	1
Lesser curvature of stomach	99	0
Lesser curvature of stomach	95	1
Lesser curvature of stomach	99	0
Overlapping lesion of stomach	99	0
Gastric antrum	99	0
Body of stomach	60	1
Gastric antrum	99	0
Gastric antrum	99	0
Lesser curvature of stomach	69	1
Body of stomach	11	1
Lesser curvature of stomach	99	0
Gastric antrum	43	1
Gastric antrum	40	1
Lesser curvature of stomach	17	1
Gastric antrum	47	1
Gastric antrum	99	0
Gastric antrum	21	1
Lesser curvature of stomach	43	1
Gastric antrum	106	0
Gastric antrum	106	0
Gastric antrum	10	1
Gastric antrum	20	1
Gastric antrum	57	1
Overlapping lesion of stomach	21	1
Gastric antrum	4	1
Cardia	4	1
Gastric antrum	20	1
Lesser curvature of stomach	23	1
Body of stomach	25	1
Gastric antrum	30	1
Gastric antrum	69	1
Gastric antrum	3	1
Gastric antrum	26	1
Body of stomach	15	1
Overlapping lesion of stomach	14	1
Overlapping lesion of stomach	22	1
Cardia	23	1
Body of stomach	44	1
Gastric antrum	70	0
Gastric antrum	70	0
Overlapping lesion of stomach	70	0
Lesser curvature of stomach	11	1
Gastric antrum	70	0
Cardia	15	1
Gastric antrum	20	1
Body of stomach	11	1
Lesser curvature of stomach	15	1
Gastric antrum	31	1
Gastric antrum	69	0
Gastric antrum	69	0
Gastric antrum	66	1
Gastric antrum	69	0
Cardia	12	1
Overlapping lesion of stomach	13	1
Gastric antrum	69	0
Overlapping lesion of stomach	10	1
Gastric antrum	11	1
Cardia	69	0
Cardia	28	1
Gastric antrum	69	0
Lesser curvature of stomach	15	1
Body of stomach	11	1
Gastric antrum	69	0
Lesser curvature of stomach	69	0
Gastric antrum	1	1
Overlapping lesion of stomach	24	1
Cardia	68	0
Fundus of stomach	68	0
Overlapping lesion of stomach	68	0
Gastric antrum	68	0
Gastric antrum	68	0
Lesser curvature of stomach	68	0
Gastric antrum	21	1
Overlapping lesion of stomach	25	1
Gastric antrum	1	1
Lesser curvature of stomach	68	0
Lesser curvature of stomach	68	0
Gastric antrum	17	1
Overlapping lesion of stomach	8	1
Gastric antrum	2	1
Lesser curvature of stomach	67	0
Overlapping lesion of stomach	5	1
Overlapping lesion of stomach	4	1
Cardia	67	0
Cardia	61	1
Gastric antrum	67	0
Body of stomach	5	1
Gastric antrum	6	1
Cardia	13	1
Gastric antrum	64	1
Overlapping lesion of stomach	67	0
Cardia	17	1
Fundus of stomach	5	1
Gastric antrum	66	0
Gastric antrum	66	0
Greater curvature of stomach	10	1
Cardia	17	1
Cardia	1	1
Lesser curvature of stomach	2	1
Lesser curvature of stomach	16	1
Lesser curvature of stomach	3	1
Overlapping lesion of stomach	5	1
Lesser curvature of stomach	55	1
Overlapping lesion of stomach	13	1
Lesser curvature of stomach	66	0
Lesser curvature of stomach	35	1
Gastric antrum	65	0
Overlapping lesion of stomach	36	1
Gastric antrum	19	1
Gastric antrum	13	1
Gastric antrum	8	1
Overlapping lesion of stomach	65	0
Lesser curvature of stomach	65	0
Body of stomach	7	1
Cardia	65	0
Cardia	17	1
Cardia	26	1
Gastric antrum	28	1
Gastric antrum	4	1
Overlapping lesion of stomach	33	1
Gastric antrum	69	0
Cardia	7	1
Body of stomach	59	1
Gastric antrum	16	1
Gastric antrum	65	0
Body of stomach	24	1
Lesser curvature of stomach	24	1
Cardia	8	1
Lesser curvature of stomach	83	0
Gastric antrum	12	1
Body of stomach	15	1
Gastric antrum	1	1
Greater curvature of stomach	20	1
Cardia	12	1
Body of stomach	22	1
Overlapping lesion of stomach	24	1
Lesser curvature of stomach	16	1
Lesser curvature of stomach	82	0
Gastric antrum	82	0
Gastric antrum	82	0
Gastric antrum	46	1
Lesser curvature of stomach	82	0
Gastric antrum	13	1
Gastric antrum	82	0
Lesser curvature of stomach	82	0
Gastric antrum	82	0
Body of stomach	4	1
Fundus of stomach	4	1
Gastric antrum	82	0
Gastric antrum	4	1
Gastric antrum	7	1
Gastric antrum	6	1
Gastric antrum	31	1
Body of stomach	21	1
Lesser curvature of stomach	20	1
Cardia	57	1
Gastric antrum	17	1
Gastric antrum	80	0
Gastric antrum	80	0
Overlapping lesion of stomach	13	1
Gastric antrum	80	0
Gastric antrum	4	1
Gastric antrum	4	1
Body of stomach	80	0
Body of stomach	8	1
Greater curvature of stomach	21	1
Gastric antrum	17	1
Cardia	80	0
Greater curvature of stomach	80	0
Lesser curvature of stomach	79	0
Lesser curvature of stomach	11	1
Gastric antrum	79	0
Lesser curvature of stomach	68	1
Gastric antrum	5	1
Cardia	53	1
Cardia	79	0
Fundus of stomach	7	1
Gastric antrum	8	1
Greater curvature of stomach	19	1
Gastric antrum	78	0
Lesser curvature of stomach	46	1
Lesser curvature of stomach	24	1
Gastric antrum	50	1
Gastric antrum	39	1
Gastric antrum	78	0
Overlapping lesion of stomach	3	1
Gastric antrum	49	1
Lesser curvature of stomach	77	0
Gastric antrum	1	1
Cardia	5	1
Lesser curvature of stomach	77	0
Gastric antrum	4	1
Gastric antrum	14	1
Lesser curvature of stomach	77	0
Body of stomach	31	1
Lesser curvature of stomach	13	1
Cardia	21	1
Gastric antrum	76	0
Gastric antrum	2	1
Gastric antrum	24	1
Gastric antrum	76	0
Gastric antrum	7	1
Gastric antrum	12	1
Gastric antrum	4	1
Gastric antrum	76	0
Gastric antrum	49	1
Gastric antrum	7	1
Lesser curvature of stomach	76	0
Gastric antrum	76	0
Gastric antrum	1	1
Gastric antrum	80	0
Gastric antrum	79	0
Pylorus	79	0
Pylorus	9	1
Overlapping lesion of stomach	14	1
Lesser curvature of stomach	77	0
Lesser curvature of stomach	11	1
Lesser curvature of stomach	29	1
Cardia	26	1
Gastric antrum	1	1
Lesser curvature of stomach	28	1
Cardia	37	1
Gastric antrum	98	0
Cardia	23	1
Gastric antrum	98	0
Cardia	9	1
Gastric antrum	26	1
Gastric antrum	39	1
Body of stomach	44	1
Overlapping lesion of stomach	10	1
Overlapping lesion of stomach	12	1
Lesser curvature of stomach	9	1
Cardia	6	1
Cardia	43	1
Gastric antrum	16	1
Cardia	35	1
Gastric antrum	5	1
Fundus of stomach	97	0
Gastric antrum	35	1
Lesser curvature of stomach	11	1
Body of stomach	28	1
Gastric antrum	32	1
Gastric antrum	97	0
Lesser curvature of stomach	97	0
Lesser curvature of stomach	67	1
Cardia	27	1
Gastric antrum	10	1
Lesser curvature of stomach	96	0
Gastric antrum	96	0
Cardia	96	0
Lesser curvature of stomach	8	1
Gastric antrum	35	1
Lesser curvature of stomach	18	1
Body of stomach	96	0
Pylorus	2	1
Lesser curvature of stomach	24	1
Body of stomach	46	1
Overlapping lesion of stomach	12	1
Cardia	34	1
Lesser curvature of stomach	42	1
Body of stomach	6	1
Overlapping lesion of stomach	10	1
Gastric antrum	58	1
Gastric antrum	23	1
Lesser curvature of stomach	25	1
Gastric antrum	5	1
Gastric antrum	95	0
Gastric antrum	43	1
Gastric antrum	15	1
Gastric antrum	15	1
Gastric antrum	94	0
Cardia	94	0
Lesser curvature of stomach	94	0
Body of stomach	11	1
Gastric antrum	94	0
Gastric antrum	94	0
Gastric antrum	3	1
Gastric antrum	22	1
Gastric antrum	2	1
Body of stomach	22	1
Lesser curvature of stomach	94	0
Cardia	18	1
Overlapping lesion of stomach	24	1
Gastric antrum	61	1
Body of stomach	17	1
Gastric antrum	27	1
Gastric antrum	31	1
Cardia	90	0
Gastric antrum	90	0
Body of stomach	35	1
Gastric antrum	11	1
Gastric antrum	39	1
Gastric antrum	89	0
Gastric antrum	57	1
Lesser curvature of stomach	42	1
Lesser curvature of stomach	5	1
Gastric antrum	19	1
Lesser curvature of stomach	1	1
Gastric antrum	27	1
Gastric antrum	2	1
Lesser curvature of stomach	63	1
Fundus of stomach	63	1
Fundus of stomach	24	1
Cardia	21	1
Fundus of stomach	44	1
Fundus of stomach	43	1
Gastric antrum	27	1
Gastric antrum	14	1
Gastric antrum	30	1
Cardia	13	1
Cardia	71	0
Overlapping lesion of stomach	71	0
Cardia	71	0
Lesser curvature of stomach	24	1
Cardia	18	1
Cardia	70	0
Gastric antrum	4	1
Cardia	14	1
Overlapping lesion of stomach	7	1
Lesser curvature of stomach	16	1
Cardia	27	1
Cardia	56	1
Lesser curvature of stomach	19	1
Gastric antrum	16	1
Cardia	61	0
Cardia	3	1
Cardia	60	0
Gastric antrum	60	0
Cardia	60	0
Overlapping lesion of stomach	60	0
Body of stomach	60	0
Gastric antrum	44	1
Lesser curvature of stomach	60	0
Lesser curvature of stomach	60	0
Gastric antrum	59	0
Body of stomach	59	0
Gastric antrum	24	1
Cardia	14	1
Cardia	59	0
Cardia	9	1
Gastric antrum	59	0
Lesser curvature of stomach	59	0
Lesser curvature of stomach	59	0
Cardia	58	0
Cardia	58	0
Cardia	36	1
Gastric antrum	53	1
Gastric antrum	58	0
Lesser curvature of stomach	54	1
Gastric antrum	6	1
Cardia	58	0
Cardia	58	0
Cardia	58	0
Cardia	58	0
Cardia	58	0
Gastric antrum	21	1
Body of stomach	57	0
Gastric antrum	9	1
Lesser curvature of stomach	3	1
Lesser curvature of stomach	57	0
Lesser curvature of stomach	57	0
Gastric antrum	57	0
Cardia	57	0
Lesser curvature of stomach	57	0
Cardia	56	0
Cardia	13	1
Cardia	56	0
Gastric antrum	2	1
Gastric antrum	56	0
Cardia	56	0
Lesser curvature of stomach	14	1
Lesser curvature of stomach	13	1
Cardia	56	0
Greater curvature of stomach	56	0
Cardia	18	1
Body of stomach	55	0
Gastric antrum	7	1
Cardia	8	1
Cardia	14	1
Cardia	11	1
Cardia	54	0
Lesser curvature of stomach	54	0
Gastric antrum	9	1
Pylorus	19	1
Cardia	2	1
Body of stomach	60	0
Gastric antrum	9	1
Cardia	11	1
Cardia	19	1
Lesser curvature of stomach	57	0
Gastric antrum	5	1
Gastric antrum	56	0
Cardia	55	0
Cardia	54	0
Cardia	54	0
Body of stomach	54	0
Gastric antrum	53	0
Cardia	53	0
Overlapping lesion of stomach	3	1
Overlapping lesion of stomach	53	0
Gastric antrum	52	0
Fundus of stomach	52	0
Cardia	6	1
Gastric antrum	52	0
Cardia	52	0
Cardia	52	0
Body of stomach	9	1
Cardia	51	0
Cardia	12	1
Cardia	11	1
Gastric antrum	36	1
Body of stomach	78	1
Gastric antrum	24	1
Gastric antrum	108	0
Fundus of stomach	6	1
Gastric antrum	3	1
Gastric antrum	107	0
Cardia	9	1
Greater curvature of stomach	2	1
Gastric antrum	107	0
Greater curvature of stomach	63	1
Cardia	1	1
Cardia	32	1
Gastric antrum	8	1
Gastric antrum	74	1
Lesser curvature of stomach	12	1
Lesser curvature of stomach	22	1
Overlapping lesion of stomach	16	1
Gastric antrum	55	1
Greater curvature of stomach	23	1
Gastric antrum	10	1
Gastric antrum	29	1
Gastric antrum	27	1
Overlapping lesion of stomach	2	1
Gastric antrum	8	1
Cardia	17	1
Gastric antrum	17	1
Gastric antrum	102	0
Overlapping lesion of stomach	20	1
Cardia	4	1
Pylorus	101	0
Body of stomach	22	1
Gastric antrum	12	1
Gastric antrum	101	0
Gastric antrum	17	1
Gastric antrum	23	1
Lesser curvature of stomach	17	1
Gastric antrum	65	1
Gastric antrum	17	1
Gastric antrum	85	1
Overlapping lesion of stomach	3	1
Greater curvature of stomach	9	1
Gastric antrum	100	0
Overlapping lesion of stomach	15	1
Lesser curvature of stomach	22	1
Gastric antrum	28	1
Gastric antrum	7	1
Gastric antrum	3	1
Gastric antrum	100	0
Lesser curvature of stomach	100	0
Body of stomach	48	1
Gastric antrum	38	1
Cardia	99	0
Gastric antrum	99	0
Overlapping lesion of stomach	99	0
Gastric antrum	53	1
Lesser curvature of stomach	99	0
Gastric antrum	34	1
Lesser curvature of stomach	99	0
Lesser curvature of stomach	95	1
Lesser curvature of stomach	99	0
Overlapping lesion of stomach	99	0
Gastric antrum	99	0
Body of stomach	60	1
Gastric antrum	99	0
Gastric antrum	99	0
Lesser curvature of stomach	69	1
Body of stomach	11	1
Lesser curvature of stomach	99	0
Gastric antrum	40	1
Lesser curvature of stomach	17	1
Gastric antrum	47	1
Gastric antrum	99	0
Gastric antrum	21	1
Lesser curvature of stomach	43	1
Gastric antrum	106	0
Gastric antrum	106	0
Gastric antrum	10	1
Cardia	19	1
Gastric antrum	20	1
Gastric antrum	57	1
Lesser curvature of stomach	50	1
Overlapping lesion of stomach	21	1
Gastric antrum	4	1
Cardia	4	1
Cardia	100	0
Lesser curvature of stomach	100	0
Gastric antrum	36	1
Gastric antrum	20	1
Lesser curvature of stomach	23	1
Body of stomach	25	1
Gastric antrum	30	1
Gastric antrum	69	1
Gastric antrum	43	1
Gastric antrum	3	1
Gastric antrum	27	1
Gastric antrum	75	0
Gastric antrum	11	1
Body of stomach	54	1
Gastric antrum	21	1
Gastric antrum	59	1
Lesser curvature of stomach	26	1
Gastric antrum	75	0
Body of stomach	75	0
Body of stomach	23	1
Gastric antrum	20	1
Lesser curvature of stomach	8	1
Lesser curvature of stomach	74	0
Gastric antrum	74	0
Body of stomach	14	1
Overlapping lesion of stomach	74	0
Cardia	28	1
Gastric antrum	74	0
Gastric antrum	74	0
Gastric antrum	74	0
Gastric antrum	73	0
Greater curvature of stomach	73	0
Gastric antrum	73	0
Gastric antrum	26	1
Gastric antrum	3	1
Gastric antrum	73	0
Gastric antrum	73	0
Gastric antrum	73	0
Gastric antrum	73	0
Gastric antrum	51	1
Gastric antrum	7	1
Lesser curvature of stomach	13	1
Gastric antrum	73	0
Gastric antrum	73	0
Gastric antrum	72	0
Cardia	19	1
Gastric antrum	22	1
Gastric antrum	15	1
Cardia	17	1
Lesser curvature of stomach	51	1
Lesser curvature of stomach	10	1
Cardia	72	0
Lesser curvature of stomach	72	0
Overlapping lesion of stomach	71	0
Gastric antrum	24	1
Gastric antrum	10	1
Lesser curvature of stomach	71	0
Lesser curvature of stomach	71	0
Fundus of stomach	71	0
Gastric antrum	31	1
Cardia	70	1
Gastric antrum	18	1
Gastric antrum	31	1
Cardia	9	1
Gastric antrum	48	1
Gastric antrum	14	1
Gastric antrum	8	1
Fundus of stomach	5	1
Lesser curvature of stomach	70	0
Gastric antrum	70	0
Gastric antrum	17	1
Lesser curvature of stomach	70	0
Cardia	7	1
Cardia	70	0
Gastric antrum	19	1
Body of stomach	70	0
Body of stomach	15	1
Gastric antrum	15	1
Lesser curvature of stomach	69	0
Gastric antrum	69	0
Gastric antrum	69	0
Gastric antrum	8	1
Lesser curvature of stomach	69	0
Gastric antrum	44	1
Gastric antrum	69	0
Lesser curvature of stomach	30	1
Lesser curvature of stomach	49	1
Lesser curvature of stomach	21	1
Body of stomach	68	1
Lesser curvature of stomach	9	1
Gastric antrum	69	0
Gastric antrum	68	0
Overlapping lesion of stomach	14	1
Lesser curvature of stomach	2	1
Greater curvature of stomach	15	1
Overlapping lesion of stomach	16	1
Body of stomach	6	1
Greater curvature of stomach	4	1
Gastric antrum	26	1
Gastric antrum	72	0
Body of stomach	6	1
Gastric antrum	9	1
Gastric antrum	18	1
Greater curvature of stomach	15	1
Gastric antrum	4	1
Gastric antrum	3	1
Overlapping lesion of stomach	3	1
Body of stomach	1	1
Gastric antrum	2	1
Cardia	3	1
Gastric antrum	8	1
Gastric antrum	88	0
Lesser curvature of stomach	88	0
Lesser curvature of stomach	5	1
Lesser curvature of stomach	42	1
Lesser curvature of stomach	88	0
Body of stomach	17	1
Lesser curvature of stomach	88	0
Lesser curvature of stomach	77	1
Lesser curvature of stomach	8	1
Gastric antrum	17	1
Gastric antrum	10	1
Lesser curvature of stomach	5	1
Cardia	1	1
Lesser curvature of stomach	11	1
Gastric antrum	44	1
Gastric antrum	88	0
Gastric antrum	6	1
Gastric antrum	1	1
Gastric antrum	88	0
Lesser curvature of stomach	16	1
Lesser curvature of stomach	8	1
Fundus of stomach	88	0
Gastric antrum	1	1
Gastric antrum	7	1
Body of stomach	87	0
Gastric antrum	67	1
Gastric antrum	4	1
Lesser curvature of stomach	2	1
Gastric antrum	87	0
Lesser curvature of stomach	87	0
Gastric antrum	26	1
Gastric antrum	14	1
Gastric antrum	87	0
Gastric antrum	54	1
Lesser curvature of stomach	17	1
Gastric antrum	14	1
Gastric antrum	86	0
Gastric antrum	86	0
Greater curvature of stomach	86	0
Gastric antrum	30	1
Body of stomach	86	0
Overlapping lesion of stomach	22	1
Gastric antrum	19	1
Greater curvature of stomach	85	0
Gastric antrum	85	0
Overlapping lesion of stomach	15	1
Lesser curvature of stomach	85	0
Gastric antrum	28	1
Lesser curvature of stomach	85	0
Gastric antrum	10	1
Gastric antrum	85	0
Lesser curvature of stomach	85	0
Cardia	15	1
Lesser curvature of stomach	22	1
Gastric antrum	84	0
Overlapping lesion of stomach	8	1
Body of stomach	17	1
Overlapping lesion of stomach	18	1
Overlapping lesion of stomach	54	1
Cardia	50	1
Gastric antrum	6	1
Gastric antrum	84	0
Lesser curvature of stomach	84	0
Gastric antrum	38	1
Cardia	84	0
Cardia	84	0
Gastric antrum	24	1
Gastric antrum	1	1
Fundus of stomach	22	1
Gastric antrum	15	1
Gastric antrum	13	1
Cardia	27	1
Fundus of stomach	83	0
Gastric antrum	7	1
Gastric antrum	24	1
Lesser curvature of stomach	83	0
Gastric antrum	1	1
Lesser curvature of stomach	85	0
Gastric antrum	12	1
Body of stomach	5	1
Body of stomach	85	0
Lesser curvature of stomach	29	1
Gastric antrum	32	1
Gastric antrum	22	1
Cardia	34	1
Cardia	83	0
Lesser curvature of stomach	3	1
Lesser curvature of stomach	30	1
Fundus of stomach	4	1
Lesser curvature of stomach	9	1
Body of stomach	20	1
Lesser curvature of stomach	32	1
Lesser curvature of stomach	77	0
Body of stomach	42	1
Lesser curvature of stomach	55	1
Gastric antrum	77	0
Gastric antrum	77	0
Lesser curvature of stomach	11	1
Lesser curvature of stomach	23	1
Gastric antrum	77	0
Gastric antrum	77	0
Gastric antrum	28	1
Pylorus	77	0
Lesser curvature of stomach	77	0
Cardia	51	1
Body of stomach	21	1
Lesser curvature of stomach	20	1
Lesser curvature of stomach	26	1
Overlapping lesion of stomach	3	1
Gastric antrum	77	0
Gastric antrum	77	0
Gastric antrum	4	1
Gastric antrum	36	1
Gastric antrum	23	1
Cardia	76	0
Gastric antrum	76	0
Lesser curvature of stomach	50	1
Lesser curvature of stomach	1	1
Gastric antrum	76	0
Body of stomach	76	0
Gastric antrum	76	0
Gastric antrum	76	0
Gastric antrum	3	1
Gastric antrum	76	0
Body of stomach	76	0
Gastric antrum	76	0
Lesser curvature of stomach	17	1
Gastric antrum	1	1
Gastric antrum	18	1
Cardia	75	0
Gastric antrum	75	0
Gastric antrum	9	1
Gastric antrum	55	1
Gastric antrum	75	0
Gastric antrum	1	1
Gastric antrum	1	1
Gastric antrum	74	0
Cardia	4	1
Cardia	13	1
Lesser curvature of stomach	15	1
Overlapping lesion of stomach	74	0
Gastric antrum	17	1
Cardia	62	1
Gastric antrum	30	1
Cardia	24	1
Cardia	73	0
Gastric antrum	46	1
Gastric antrum	16	1
Gastric antrum	73	0
Cardia	73	0
Gastric antrum	35	1
Gastric antrum	5	1
Cardia	29	1
Cardia	51	1
Cardia	3	1
Cardia	23	1
Gastric antrum	10	1
Lesser curvature of stomach	9	1
Gastric antrum	72	0
Gastric antrum	2	1
Lesser curvature of stomach	23	1
Gastric antrum	72	0
Body of stomach	31	1
Overlapping lesion of stomach	51	1
Gastric antrum	12	1
Lesser curvature of stomach	32	1
Pylorus	4	1
Body of stomach	9	1
Lesser curvature of stomach	33	1
Gastric antrum	25	1
Fundus of stomach	4	1
Lesser curvature of stomach	72	0
Gastric antrum	72	0
Cardia	4	1
Gastric antrum	9	1
Gastric antrum	118	0
Gastric antrum	113	0
Body of stomach	23	1
Lesser curvature of stomach	7	1
Gastric antrum	64	1
Body of stomach	19	1
Gastric antrum	31	1
Body of stomach	19	1
Overlapping lesion of stomach	13	1
Gastric antrum	29	1
Gastric antrum	9	1
Overlapping lesion of stomach	5	1
Lesser curvature of stomach	65	1
Lesser curvature of stomach	36	1
Overlapping lesion of stomach	10	1
Overlapping lesion of stomach	7	1
Overlapping lesion of stomach	22	1
Body of stomach	7	1
Overlapping lesion of stomach	65	1
Gastric antrum	46	1
Gastric antrum	15	1
Pylorus	106	0
Gastric antrum	67	1
Gastric antrum	6	1
Gastric antrum	17	1
Gastric antrum	13	1
Overlapping lesion of stomach	102	0
Cardia	102	0
Overlapping lesion of stomach	25	1
Overlapping lesion of stomach	18	1
Gastric antrum	4	1
Gastric antrum	62	1
Gastric antrum	10	1
Lesser curvature of stomach	7	1
Greater curvature of stomach	23	1
Gastric antrum	29	1
Body of stomach	10	1
Gastric antrum	21	1
Fundus of stomach	50	1
Overlapping lesion of stomach	48	1
Overlapping lesion of stomach	18	1
Overlapping lesion of stomach	12	1
Pylorus	22	1
Overlapping lesion of stomach	19	1
Overlapping lesion of stomach	7	1
Gastric antrum	25	1
Lesser curvature of stomach	97	0
Overlapping lesion of stomach	62	1
Gastric antrum	4	1
Body of stomach	2	1
Body of stomach	13	1
Gastric antrum	4	1
Gastric antrum	64	1
Pylorus	95	0
Lesser curvature of stomach	16	1
Overlapping lesion of stomach	26	1
Body of stomach	8	1
Gastric antrum	14	1
Gastric antrum	12	1
Cardia	50	1
Lesser curvature of stomach	6	1
Gastric antrum	16	1
Gastric antrum	8	1
Gastric antrum	7	1
Gastric antrum	35	1
Gastric antrum	39	1
Gastric antrum	10	1
Lesser curvature of stomach	20	1
Pylorus	115	0
Gastric antrum	113	0
Overlapping lesion of stomach	29	1
Gastric antrum	110	0
Lesser curvature of stomach	45	1
Gastric antrum	6	1
Gastric antrum	8	1
Fundus of stomach	28	1
Lesser curvature of stomach	21	1
Pylorus	14	1
Gastric antrum	103	0
Gastric antrum	14	1
Overlapping lesion of stomach	7	1
Gastric antrum	16	1
Overlapping lesion of stomach	28	1
Overlapping lesion of stomach	8	1
Gastric antrum	6	1
Gastric antrum	64	1
Overlapping lesion of stomach	27	1
Gastric antrum	99	0
Overlapping lesion of stomach	56	1
Gastric antrum	55	1
Overlapping lesion of stomach	19	1
Gastric antrum	12	1
Overlapping lesion of stomach	18	1
Gastric antrum	17	1
Overlapping lesion of stomach	21	1
Overlapping lesion of stomach	8	1
Body of stomach	64	1
Cardia	51	1
Gastric antrum	1	1
Gastric antrum	52	1
Gastric antrum	4	1
Gastric antrum	92	0
Gastric antrum	60	1
Lesser curvature of stomach	57	1
Gastric antrum	19	1
Gastric antrum	44	1
Overlapping lesion of stomach	2	1
Gastric antrum	104	0
Lesser curvature of stomach	103	0
Lesser curvature of stomach	100	0
Gastric antrum	97	0
